# Supplementary material for: Spatially heterogeneous acetylcholine dynamics in the striatum promote behavioral flexibility
Source: Nat Commun. 2025 Dec 17;16:10877. doi: 10.1038/s41467-025-66826-1 (PMC12711930; doi:10.1038/s41467-025-66826-1)
Supplement: Supplementary file 3 — Source Data [file 41467_2025_66826_MOESM3_ESM.xlsx]

## Sheet: Figure 1
		Mice choice performance and adaptive motivation in the VR-RL task
	Fig. 1d (Left)														mouse 1	male
	Session	Mouse													mouse 2	male
		1	2	3	4	5	6	7	8	9	10	11			mouse 3	female
	A1	0.28	0.135135	-0.0555556	0	0.272727	-0.466667	0.2	-0.65	-0.4	0	-0.05			mouse 4	male
	A2	0.333333	0.4	0.210526	0.25	0.210526	-0.142857	0.2	0.176471	-0.25	0.25	0.15			mouse 5	female
	A3	0.36	0.35	0.37931	0.529412	0.310345	0.517241	-0.05	0.5	0.15	-0.15	0.5			mouse 6	male
	A4	0.6	0.6	0.5	0.578947	0.285714	0.615385	0.0857143	0.6875	-0.3	0.4	0.8			mouse 7	male
	A5	0.68	0.655172	0.6	0.6	0.6	0.631579	0.6	0.65	0.8	0.65	0.6			mouse 8	male
															mouse 9	female
	Fig. 1d (Right)														mouse 10	male
	Mouse	A1	A5												mouse 11	female
	1	64	84
	2	56.7568	82.7586
	3	47.2222	80
	4	50	80
	5	63.6364	80
	6	26.6667	81.5789
	7	60	80
	8	17.5	82.5
	9	30	90
	10	50	82.5
	11	47.5	80
	Fig. 1e
	Early
	Position		Mouse
		Mean	1	2	3	4	5	6	7	8	9	10	11
	40	-0.0174973	0.0844143	0.634863	0.0227817	-0.161533	0.0888989	0.012382	0.0284434	-0.18917	-0.302482	-0.0105473	-0.400521
	80	-0.0258129	-0.103069	0.0770637	0.189349	0.0470589	0.0823398	-0.168637	0.432178	-0.29813	-0.0345371	-0.522251	0.0146928
	120	0.164419	0.0743036	0.862356	0.188786	0.368247	0.27532	0.134176	0.299284	0.205123	0.525753	-0.569246	-0.555495
	160	-0.0280708	0.0580094	0.302551	-0.0036344	0.0874134	0.0106464	0.00268615	0.314749	-0.478642	-0.0819615	-0.488323	-0.0322735
	200	-0.125412	-0.0455213	-1	0.208517	0.103105	-0.128129	-0.0181855	0.217462	-0.833533	-0.0257299	0.424256	-0.281768
	240	0.0255844	-0.144762	0.631534	-0.242868	-0.051968	-0.0251999	0.142846	-0.0519957	-0.868582	-0.134663	0.0270872	1
	280	0.011976	0.117472	0.23677	0.31449	0.246088	-0.0469551	0.0258191	0.0586643	-0.506658	0.242214	0.443832	-1
	320	0.0608309	-0.0811859	0.576099	-0.0113547	0.309291	-0.0577484	0.104806	0.158039	0.275525	-0.166577	-0.0121304	-0.425624
	Late
	Position		Mouse
		Mean	1	2	3	4	5	6	7	8	9	10	11
	40	0.122014	0.195515	0.0482945	0.0577231	-0.0872092	0.417269	0.690102	-0.603955	0.163532	-0.152828	0.0588258	0.554887
	80	0.31956	-0.461483	0.168543	0.203609	-0.0002151	0.716944	0.916197	-0.0373509	0.69445	0.0189261	0.295543	1
	120	0.362256	-0.205907	0.109864	0.0666005	0.377474	0.621198	1	-0.121933	0.872762	0.0433205	0.221435	1
	160	0.398044	1	0.0340059	-0.034781	0.120572	0.875546	1	0.0562196	0.0115907	0.184029	0.1313	1
	200	0.339498	0	0.149991	0.0383632	0.0402403	0.825306	0.830853	0.200325	-0.411989	0.533705	0.52768	1
	240	0.473868	1	0.131584	-0.0219394	-0.103792	0.722682	1	-0.0664992	0.193131	0.56224	0.795138	1
	280	0.635137	1	0.267469	0.0150141	0.100104	1	0.838675	0.906556	0.897206	0.311636	0.649852	1
	320	0.370864	0.322763	0.328919	0.052057	0.322407	0.480422	0.315885	0.517948	0.247243	-0.12551	0.617373	1
	Fig. 1f							Fig. 1g
	Mouse	Early		Late				Early		Late
		Reward	No reward	Reward	No reward		Mouse	Reward	No reward	Reward	No reward
	1	12.8973	12.6752	19.0793	14.1213		1	0.376914	0.359769	0.111129	0.049617
	2	21.7055	21.0733	26.9755	28.143		2	1.17559	0.502913	2.12793	1.20993
	3	17.9192	17.1055	19.2419	17.7781		3	0.344781	0.267313	0.775337	0.723504
	4	10.4687	15.8599	15.9454	17.7385		4	0.756384	0.427406	0.767768	0.508712
	5	18.1552	17.7427	20.0859	18.3587		5	0.546887	0.608522	2.64005	0.494693
	6	16.6358	17.5768	19.6784	13.3744		6	1.3778	1.20385	2.11575	0.729241
	7	40.6278	36.3466	45.7021	39.7613		7	1.59257	1.27759	0.517667	0.088929
	8	6.34999	5.73426	16.2611	13.5007		8	0.113914	0.169604	1.00219	0.371343
	9	7.64324	6.90981	27.2793	27.2845		9	0.359461	0.34031	1.17071	1.08476
	10	28.9101	24.3207	37.271	36.5889		10	0.361923	0.299687	1.40181	0.317999
	11	15.6073	12.1692	11.7065	6.53341		11	0.00339637	0.236889	0.620686	0
	Fig. 1h
		Latency: Early											Latency: Late
	Block	Mouse											Mouse
		1	2	3	4	5	6	7	8	9	10	11	1	2	3	4	5	6	7	8	9	10	11
	1	37.3793	157.032	33.3057	45.3477	27.534	66.9773	201.447	69.1415	153.889	229.35	143.511	36.2707	14.411	33.5873	29.994	26.738	52.8753	19.5237	94.2473	17.1333	22.7273	69.8013
	2	32.8887	190.973	23.607	52.3143	21.3217	48.7947	64.7547	173.245	68.3687	41.7753	38.2265	31.039	55.2557	30.5053	17.5953	24.265	19.7467	13.1343	51.6393	35.8177	16.0573	8.19266
	3	28.8587	92.6678	28.489	63.3647	70.6677	99.542	29.7987	56.8255	50.5077	94.8003	16.6743	28.6517	27.7057	28.218	26.5273	24.5937	36.28	19.6803	44.3143	33.8053	27.8217	7.51266
	4	35.737	55.5305	26.604	86.434	156.505	31.082	16.893	78.952	327.625	48.243	10.9923	28.3737	16.5983	30.7577	22.8327	22.9637	16.3237	13.1593	38.579	49.1233	36.629	8.81733
	5	35.098	42.7002	22.8483	98.4487	146.035	25.0593	26.3312	105.11	169.848	27.0647	32.884	29.7597	22.045	25.66	21.47	20.0563	22.2617	29.8013	34.2563	32.9323	27.071	7.12733
	6	34.5803	24.4417	24.305	49.0877	30.0743	21.8083	22.7872	197.008	76.4923	25.9527	26.3903	31.1697	28.4947	25.4187	23.4307	40.174	39.2617	10.4967	30.532	20.591	13.417	6.641
	Mouse	Early	Late
	1	34.0903	30.8774
	2	93.8908	27.4184
	3	26.5265	29.0245
	4	65.8328	23.6417
	5	75.3564	26.4651
	6	48.8773	31.1248
	7	60.3352	17.6326
	8	113.38	48.9281
	9	141.122	31.5672
	10	77.8643	23.9539
	11	44.7797	18.0154
	Fig. 1i
		Reward rate: Early											Reward rate: Late
	Block	Mouse											Mouse
		1	2	3	4	5	6	7	8	9	10	11	1	2	3	4	5	6	7	8	9	10	11
	1	1.60517	0.611236	1.8015	1.32311	2.17912	0.895825	0.305354	1.12035	0.389892	0.261609	1.02478	1.65423	4.16349	1.78639	2.0004	2.244	1.13474	3.07319	0.636623	3.50195	2.63999	0.859582
	2	1.82434	0.463448	2.54162	1.14691	2.81404	1.22964	1.20675	0.78363	0.877595	1.43625	2.51216	1.93305	1.08586	1.96687	3.40999	2.4727	3.03849	4.56818	1.1619	1.67515	3.73661	7.32362
	3	2.0791	1.12789	2.10608	0.9469	0.849045	0.602761	2.27649	1.22015	1.18794	0.632909	4.06713	2.09412	2.16562	2.1263	2.26182	2.43965	1.6538	3.04873	1.35396	1.77487	2.15659	7.98651
	4	1.67893	1.18446	2.2553	0.694171	0.383374	1.93038	3.91419	1.13724	0.183136	1.2437	5.63765	2.11464	3.61482	1.95073	2.62781	2.61282	3.67565	4.5595	1.55525	1.22142	1.63805	6.80478
	5	1.7095	1.29011	2.62601	0.609455	0.410859	2.39432	3.28554	1.06926	0.353256	2.21691	3.14259	2.01615	2.72171	2.33827	2.7946	2.99157	2.69522	2.01333	1.7515	1.82192	2.21639	8.4183
	6	1.73509	1.47986	2.46863	1.2223	1.99506	2.75124	2.9976	0.827872	0.784392	2.3119	2.58347	1.92495	2.10566	2.36047	2.56075	1.4935	1.52821	5.7161	1.96515	2.91389	4.47194	9.03479
	Mouse	Early	Late
	1	1.77202	1.95619
	2	1.02617	2.64286
	3	2.29986	2.08817
	4	0.990475	2.60923
	5	1.43858	2.37571
	6	1.63403	2.28768
	7	2.33099	3.82984
	8	1.02642	1.40407
	9	0.629368	2.15153
	10	1.35055	2.80993
	11	3.1613	6.73793

## Sheet: Figure 2
		Two-photon imaging of DS ACh transients show reward-related signals
	Fig. 2c				Fig. 2f				Fig. 2g					Fig. 2c		Fig. 2f,g
	Slice	ACSF	Neostigmine		Mouse	Reward	No reward		Mouse	Reward	No reward			mouse 1	male	mouse 1	male
	1	28.9345	2.85669		1	-2.05077	-1.55884		1	0.666667	0.666667			mouse 2	male	mouse 2	male
	2	8.7331	-0.0795845		2	-1.32113	-1.14489		2	0.533333	0.866667			mouse 3	male	mouse 3	female
	3	30.0295	0.0416778		3	-1.72629	-1.31701		3	0.466667	0.6			mouse 4	male	mouse 4	male
	4	33.0211	2.03509		4	-1.41006	-0.824705		4	0.633333	0.466667					mouse 5	female
	5	42.2525	1.23317		5	-1.63968	-0.8804		5	0.466667	0.833333					mouse 6	male
	6	21.2484	1.92897		6	-1.79983	-0.906497		6	0.433333	0.5					mouse 7	male
	7	8.16824	-1.07661		7	-1.26097	-0.588251		7	0.433333	0.833333					mouse 8	male
	8	9.69061	0.607811		8	-1.70819	-0.654794		8	0.366667	0.866667					mouse 9	female
	9	12.3191	-1.40937		9	-1.67897	-0.517651		9	0.5	0.666667					mouse 10	male
	10	5.60851	-0.925653		10	-1.70621	-0.858303		10	0.4	0.233333					mouse 11	female
	11	8.68573	3.48263		11	-1.78411	-0.575795		11	0.433333	0.666667
	12	30.0919	-1.18677
	13	7.48795	-0.69285

## Sheet: Figure 3
		Spatially resolved dynamics and functional organization of DS ACh release
	Fig. 3b(ii)											mouse 1	male
		Cluster 1		Cluster 2		Cluster 3		Cluster 4				mouse 2	male
	Mouse	Reward	No reward	Reward	No reward	Reward	No reward	Reward	No reward			mouse 3	female
	1	93.3333	21.7778	0.444444	0.444444	0	0	0	0.444444			mouse 4	male
	2	17.3333	1.33333	12.8889	0	0	3.55556	23.1111	52.4444			mouse 5	female
	3	80.8889	83.5556	4	0	1.77778	1.77778	0	0			mouse 6	male
	4	60	6.22222	29.3333	0	0	20.8889	0	6.22222			mouse 7	male
	5	99.5556	75.5556	0	0	0	0.444444	0	0			mouse 8	male
	6	4.88889	19.5556	0	0	85.3333	9.33333	0	0			mouse 9	female
	7	64	44.4444	29.3333	0	0	0.444444	1.77778	0.888889			mouse 10	male
	8	15.1111	48.8889	8.88889	0	0	1.33333	0	0.444444			mouse 11	female
	9	91.5556	30.6667	0.888889	0	1.33333	8.88889	0	1.77778
	10	53.3333	5.77778	2.22222	0	0.888889	15.1111	0	0
	11	81.3333	24.4444	1.77778	0	1.33333	11.5556	0	1.33333
	Fig. 3e														Fig. 3g
		Cluster 1			Cluster 2			Cluster 3			Cluster 4				ACh dip			Time to dip
		Reward	No reward		Reward	No reward		Reward	No reward		Reward	No reward			Reward	No reward		Reward	No reward
		0.6	0.933333		0.6	1		0.433333	0.266667		0.933333	0.366667			-1.40101	-2.25444		0.6	0.933333
		0.566667	1		0.566667			0.533333	0.533333		0.2	0.166667			-1.60671	-3.0736		0.566667	1
		0.6	1		0.866667			0.466667	0.433333		0.866667	0.666667			-1.85988	-3.13777		0.6	1
		0.566667	1		0.566667			0.5	0.133333		0.3	0.7			-1.76681	-2.52798		0.566667	1
		0.6	1		0.566667			0.466667	1		0.633333	0.433333			-1.7947	-2.80372		0.6	1
		0.566667	1		0.766667			0.466667	1		0.166667	0.566667			-1.38832	-1.81819		0.566667	1
		0.733333	1		0.666667			0.433333	0.4		0.4	0.1			-1.41299	-1.39439		0.733333	1
		0.566667	0.933333		0.6			0.433333	0.833333		0.833333	0.0333333			-1.74907	-1.66537		0.566667	0.933333
		0.566667	1		0.766667			0.5	0.566667		1	0.6			-1.60094	-1.19715		0.566667	1
		0.733333	1		0.6			0.466667	0.466667		0.266667	0.6			-1.46592	-1.89509		0.733333	1
		0.566667	1		0.6			0.5	0.633333		0.0333333	0.466667			-1.36305	-1.82812		0.566667	1
		0.566667	1		0.433333			0.466667	0.566667		0.133333	0.0666667			-1.36521	-1.34831		0.566667	1
		0.533333	0.933333		0.5			0.5	0.366667		0.366667	0.466667			-1.38581	-1.30949		0.533333	0.933333
		0.7	1		1			0.433333	0.366667		0.0333333	0.0666667			-1.42486	-0.944018		0.7	1
		0.566667	1		0.633333			0.4	0.366667		0.6	0.733333			-1.43465	-1.88451		0.566667	1
		0.6	0.933333		0.5			0.466667	0.533333		0.3	0.133333			-2.2255	-1.26428		0.6	0.933333
		0.7	0.966667		0.966667			0.433333	0.5		0.8	0.533333			-1.75831	-1.82196		0.7	0.966667
		0.6	1		0.866667			0.433333	0.4		1	0.666667			-1.88229	-1.80697		0.6	1
		0.633333	0.966667		0.566667			0.466667	0.4		0.333333	0.733333			-1.82127	-1.55649		0.633333	0.966667
		0.6	0.933333		0.5			0.433333	0.4		0.766667	0.733333			-1.78312	-2.122		0.6	0.933333
		0.6	0.966667		0.533333			0.433333	0.433333		0.733333	0.733333			-1.77837	-2.11208		0.6	0.966667
		0.633333	0.966667		0.466667			0.433333	0.4		0.666667	0.9			-1.78678	-2.32517		0.633333	0.966667
		0.633333	0.933333		0.466667			0.466667	0.433333		0.433333	0.2			-1.50239	-1.91738		0.633333	0.933333
		0.6	1		0.733333			0.433333	0.366667		0.933333	0.6			-1.53246	-2.52362		0.6	1
		0.6	0.866667		0.433333			0.433333	0.366667		1	0.733333			-1.56863	-2.32176		0.6	0.866667
		0.633333	1		0.833333			0.366667	0.133333		0.133333	0.1			-1.2063	-2.51357		0.633333	1
		0.633333	0.9		0.533333			0.333333	0.366667		0.766667	0.666667			-1.56364	-2.88738		0.633333	0.9
		0.633333	0.833333		0.433333			0.466667	1		0.8	0.666667			-1.3363	-2.71058		0.633333	0.833333
		0.6	0.833333		0.366667			0.466667	0.366667		0.8	0.4			-1.45197	-2.6448		0.6	0.833333
		0.6	0.866667		0.533333			0.466667	0.4		0.1	0.666667			-1.43631	-2.74126		0.6	0.866667
		0.633333	0.9		0.5			0.4	0.366667		0.166667	0.7			-1.89005	-2.29614		0.633333	0.9
		0.7	0.9		0.366667			0.433333	0.433333		0.1	0.166667			-1.82108	-2.23123		0.7	0.9
		0.666667	1		0.433333			0.433333	0.0333333		0.666667	0.166667			-1.74751	-2.92876		0.666667	1
		0.666667	1		0.433333			0.433333	0.5		0.733333	0.633333			-1.8158	-2.71998		0.666667	1
		0.633333	0.866667		0.5			0.466667	0.366667		0.0333333	0.0666667			-1.53378	-2.63536		0.633333	0.866667
		0.666667	0.833333		0.533333			0.466667	0.4		0.833333	0.933333			-1.7981	-2.49175		0.666667	0.833333
		0.666667	0.866667		0.5			0.433333	0.5		0.833333	0.3			-1.57826	-3.19101		0.666667	0.866667
		0.666667	1		0.533333			0.466667	0.466667		0.0666667	0.866667			-1.64425	-4.06399		0.666667	1
		0.7	0.833333		0.5			0.466667	0.0666667		0.733333	0.133333			-2.02662	-3.52143		0.7	0.833333
		0.7	0.866667		0.633333			0.433333	0.0333333		0.333333	0.4			-1.70209	-2.42882		0.7	0.866667
		0.7	1		0.566667			0.4	0.4		0.266667	0.433333			-1.83238	-2.80805		0.7	1
		0.7	1		0.533333			0.433333	0.0666667		0.8	0.633333			-1.66097	-2.80238		0.7	1
		0.733333	1		0.6			0.4	0.0333333		0.2	0.666667			-1.72197	-1.74281		0.733333	1
		0.666667	1		0.533333			0.466667	0.0333333		0.766667	0.966667			-1.50015	-3.01257		0.666667	1
		0.666667	1		0.533333			0.533333	0.266667		0.933333	0.633333			-1.86096	-2.08969		0.666667	1
		0.666667	1		0.566667			0.5	0.4		0.733333	0.1			-1.5569	-1.95479		0.666667	1
		0.633333	0.933333		0.466667			0.433333	0.466667		0.233333	0.6			-1.26097	-1.89712		0.633333	0.933333
		0.7	1		0.633333			0.533333	0.0333333		0.2	0.466667			-1.63435	-2.27679		0.7	1
		0.666667	1		0.6			0.5	0.433333		0.333333	0.266667			-1.28587	-2.59883		0.666667	1
		0.566667	0.866667		0.566667			0.5	0.466667		0.1	0.633333			-1.22349	-0.830414		0.566667	0.866667
		0.7	0.9		0.6			0.533333	0.433333		0.2	0.666667			-1.68109	-1.15909		0.7	0.9
		0.7	1		0.633333			0.466667	0.433333		0.333333	0.566667			-1.50794	-0.561651		0.7	1
		0.6	0.5		0.6			0.466667	0.3		0.0333333	0.666667			-1.45963	-0.746107		0.6	0.5
		0.666667	0.6		0.566667			0.566667	0.466667		1	0.833333			-1.25163	-0.98613		0.666667	0.6
		0.666667	0.5		0.566667			0.433333	0.433333		0.933333	0.6			-1.63021	-1.06379		0.666667	0.5
		0.7	0.5		0.633333			0.466667	0.433333		0.0666667	1			-1.95746	-1.08039		0.7	0.5
		0.666667	0.466667		0.6			0.366667	0.333333			0.933333			-1.39422	-1.52241		0.666667	0.466667
		0.6	0.466667		0.5			0.466667	0.266667			0.8			-1.53621	-1.31243		0.6	0.466667
		0.633333	0.466667		0.533333			0.5	0.3			1			-1.51759	-1.22458		0.633333	0.466667
		0.666667	0.466667		0.6			0.233333	0.233333			0.933333			-1.67285	-1.41133		0.666667	0.466667
		0.7	0.533333		0.566667			0.533333	0.466667			0.8			-1.50505	-1.06957		0.7	0.533333
		0.666667	0.5		0.533333			0.366667	0.433333			0.7			-1.61052	-1.35143		0.666667	0.5
		0.7	0.433333		0.6			0.566667	0.4			0.8			-1.61849	-1.33209		0.7	0.433333
		0.7	0.466667		0.6			0.333333	0.433333			0.666667			-1.81061	-1.17186		0.7	0.466667
		0.7	0.5		0.6			0.366667	0.4			0.133333			-1.62522	-0.90002		0.7	0.5
		0.7	0.533333		0.5			0.533333	0.6			0.166667			-1.44219	-1.21233		0.7	0.533333
		0.6	0.566667		0.5			0.466667	0.566667			0.666667			-1.6838	-1.07314		0.6	0.566667
		0.666667	0.466667		0.566667			0.433333	0.5			0.233333			-1.47119	-1.01759		0.666667	0.466667
		0.666667	0.533333		0.566667			0.466667	0.5			0.666667			-1.76353	-1.14614		0.666667	0.533333
		0.733333	0.466667		0.666667			0.433333	0.566667			0.266667			-1.65724	-1.15815		0.733333	0.466667
		0.7	0.5		0.6			0.433333	0.466667			0.7			-1.45627	-1.2297		0.7	0.5
		0.666667	0.5		0.566667			0.533333	0.466667			1			-1.51279	-1.27134		0.666667	0.5
		0.633333	0.5		0.666667			0.533333	0.5			0.866667			-1.49298	-1.18456		0.633333	0.5
		0.633333	0.766667		0.566667			0.533333	0.5			0.7			-1.66431	-1.4341		0.633333	0.766667
		0.6	0.533333		0.466667			0.4	0.466667			0.7			-1.24415	-1.32401		0.6	0.533333
		0.533333	0.433333		0.5			0.533333	0.466667			0.1			-1.38237	-1.30197		0.533333	0.433333
		0.666667	0.466667		0.666667			0.366667	0.433333			0.666667			-1.62035	-1.10837		0.666667	0.466667
		0.7	0.466667		0.666667			0.433333	0.366667			0.533333			-1.74577	-1.11278		0.7	0.466667
		0.7	0.666667		0.4			0.4	0.466667			0.366667			-1.4084	-1.09228		0.7	0.666667
		0.666667	0.533333		0.666667			0.4	0.466667			0.566667			-1.48673	-1.507		0.666667	0.533333
		0.633333	0.6		0.6			0.433333	0.5			0.366667			-1.3901	-1.27802		0.633333	0.6
		0.666667	0.566667		0.633333			0.5	0.366667			0.733333			-1.49509	-1.03915		0.666667	0.566667
		0.7	0.5		0.566667			0.433333	1			0.333333			-1.5856	-1.07633		0.7	0.5
		0.566667	0.633333		0.466667			0.466667	0.0333333			0.6			-1.63458	-1.58786		0.566667	0.633333
		0.666667	0.733333		0.566667			0.433333	0.0666667			0.7			-1.62299	-1.12463		0.666667	0.733333
		0.633333	0.4		0.533333			0.533333	1			0.233333			-1.80263	-1.16576		0.633333	0.4
		0.6	0.733333		0.666667			0.433333	0.733333			0.533333			-1.56053	-1.29237		0.6	0.733333
		0.666667	0.566667		0.666667			0.433333	0.6			0.1			-1.33425	-1.37776		0.666667	0.566667
		0.666667	0.633333		0.666667			0.433333	0.933333			1			-1.4041	-1.48694		0.666667	0.633333
		0.566667	0.7		0.533333			0.433333	0.166667			0.1			-1.43298	-1.02057		0.566667	0.7
		0.666667	0.633333		0.533333			0.366667	0.166667			0.433333			-1.42913	-1.31721		0.666667	0.633333
		0.7	0.566667		0.633333			0.4	0.733333			0.466667			-1.60542	-1.21373		0.7	0.566667
		0.733333	0.466667		0.6			0.466667	0.166667			0.7			-1.42839	-1.14358		0.733333	0.466667
		0.7	0.433333		0.633333			0.466667	0.266667			0.2			-1.63026	-1.44582		0.7	0.433333
		0.666667	0.466667		0.533333			0.466667	0.166667			0.1			-1.51083	-2.19496		0.666667	0.466667
		0.6	0.466667		0.733333			0.466667	0.4			0.7			-1.48403	-1.58909		0.6	0.466667
		0.633333	0.433333		0.7			0.466667	0.166667			0.133333			-1.64308	-1.40805		0.633333	0.433333
		0.633333	0.433333		0.566667			0.433333	1			0.133333			-1.75999	-1.19987		0.633333	0.433333
		0.633333	0.366667		0.566667			0.333333	0.733333			0.5			-1.91832	-1.53132		0.633333	0.366667
		0.666667	0.4		0.666667			0.433333	0.4			0.7			-1.49926	-1.42079		0.666667	0.4
		0.633333	0.6		0.566667			0.433333	0.3			0.266667			-1.33119	-2.06994		0.633333	0.6
		0.666667	0.6		0.566667			0.366667	0.7			0.766667			-1.3284	-1.48486		0.666667	0.6
		0.666667	0.533333		0.566667			0.4	0.666667			0.0666667			-1.25837	-1.21528		0.666667	0.533333
		0.633333	0.633333		0.533333			0.4	0.633333			0.133333			-1.42223	-1.05421		0.633333	0.633333
		0.633333	0.6		0.533333			0.5	0.233333			0.133333			-1.2469	-1.88191		0.633333	0.6
		0.633333	0.533333		0.7			0.466667	0.4			0.366667			-1.27466	-1.51163		0.633333	0.533333
		0.6	0.433333		0.733333			0.466667	0.366667			0.866667			-1.32836	-1.63566		0.6	0.433333
		0.633333	0.433333		0.6			0.366667	0.4			0.7			-1.68884	-1.47884		0.633333	0.433333
		0.633333	0.5		0.466667			0.5	0.633333			0.433333			-1.39919	-1.68522		0.633333	0.5
		0.633333	0.5		0.966667			0.433333	0.1			0.633333			-1.63714	-1.77723		0.633333	0.5
		0.6	0.566667		0.566667			0.466667	0.133333			0.633333			-1.41626	-1.37762		0.6	0.566667
		0.633333	0.5		0.3			0.4	0.1			0.733333			-1.66402	-1.35622		0.633333	0.5
		0.633333	0.733333		0.633333			0.466667	0.333333			0.7			-1.35769	-1.10593		0.633333	0.733333
		0.633333	0.466667		1			0.5	0.266667			0.2			-1.3729	-1.52127		0.633333	0.466667
		0.6	0.566667		0.566667			0.433333	0.4			0.0333333			-1.52138	-1.2257		0.6	0.566667
		0.666667	0.633333		0.5			0.5	0.4			0.0333333			-1.432	-1.08448		0.666667	0.633333
		0.7	0.5		0.3			0.5	0.366667			0.5			-1.19631	-1.43699		0.7	0.5
		0.6	0.5		0.966667			0.466667	0.1			0.0666667			-1.6116	-1.57538		0.6	0.5
		0.566667	0.566667		0.733333			0.466667	0.266667			0.6			-1.45862	-1.92767		0.566667	0.566667
		0.566667	0.633333		0.566667			0.366667	0.1			0.866667			-1.32378	-1.35839		0.566667	0.633333
		0.633333	0.466667		0.666667			0.466667	0.433333			0.833333			-1.45374	-1.26195		0.633333	0.466667
		0.633333	0.533333		0.5			0.433333	0.1			0.833333			-1.68883	-1.27154		0.633333	0.533333
		0.566667	0.566667		0.3			0.5	0.333333			0.8			-1.37219	-1.08087		0.566667	0.566667
		0.633333	0.6		0.4			0.433333	0.333333			0.833333			-1.7176	-1.43025		0.633333	0.6
		0.666667	0.633333		0.4			0.4	0.366667			0.833333			-1.54597	-1.65588		0.666667	0.633333
		0.666667	0.666667		1			0.466667	0.2			0.866667			-1.93312	-1.45389		0.666667	0.666667
		0.666667	0.366667		0.466667			0.366667	0.366667			0.866667			-1.87949	-1.24162		0.666667	0.366667
		0.7	0.4		0.966667			0.433333	0.2			0.833333			-1.95354	-1.91577		0.7	0.4
		0.7	0.6		0.966667			0.466667	0.166667			0.833333			-1.72555	-1.85309		0.7	0.6
		0.633333	0.6		0.7			0.4	0.4			0.933333			-1.53758	-1.36571		0.633333	0.6
		0.666667	0.6		0.3			0.466667	0.166667			0.233333			-1.56124	-1.46784		0.666667	0.6
		0.666667	0.466667		0.266667			0.5	0.1			0.933333			-1.71447	-1.64386		0.666667	0.466667
		0.6	0.533333		0.8			0.433333	0.0333333			0.7			-1.65379	-1.78159		0.6	0.533333
		0.633333	0.533333		1			0.433333	0.333333			0.0666667			-1.38151	-1.42157		0.633333	0.533333
		0.7	0.633333		1			0.466667	0.0333333			0.0333333			-1.75222	-1.42218		0.7	0.633333
		0.766667	0.333333		0.633333			0.433333	0.233333			0.266667			-1.71683	-1.40705		0.766667	0.333333
		0.7	0.566667		0.333333			0.433333	0.2			0.366667			-1.74897	-1.22885		0.7	0.566667
		0.7	0.666667		0.833333			0.466667	0.233333			0.5			-1.9672	-1.46118		0.7	0.666667
		0.666667	0.566667		0.4			0.433333	0.166667			0.433333			-1.62332	-1.10491		0.666667	0.566667
		0.733333	0.533333		0.533333			0.466667	0.633333			0.533333			-1.75418	-1.38412		0.733333	0.533333
		0.733333	0.566667		0.266667			0.433333	0.533333			0.4			-2.02986	-1.29432		0.733333	0.566667
		0.633333	0.466667		0.933333			0.466667	0.266667			0.133333			-1.68178	-1.6307		0.633333	0.466667
		0.633333	0.6		0.366667			0.5	0.666667			1			-1.67214	-1.41886		0.633333	0.6
		0.7	0.433333		0.333333			0.466667	0.633333						-1.7056	-1.69906		0.7	0.433333
		0.666667	0.366667		0.6			0.4	0.166667						-1.21774	-1.31018		0.666667	0.366667
		0.666667	0.6		0.333333			0.266667	0.2						-1.62257	-2.35517		0.666667	0.6
		0.666667	0.633333		0.633333			0.433333	0.2						-1.26786	-1.38479		0.666667	0.633333
		0.666667	0.533333		0.333333			0.433333	0.2						-1.77421	-1.23419		0.666667	0.533333
		0.7	0.366667		0.266667			0.466667	0.2						-1.27564	-1.15622		0.7	0.366667
		0.766667	0.566667		0.966667			0.4	0.766667						-1.74062	-1.66615		0.766667	0.566667
		0.666667	0.433333		0.6			0.466667	0.166667						-1.51362	-1.24835		0.666667	0.433333
		0.7	0.566667		0.666667			0.5	0.133333						-1.47424	-1.61085		0.7	0.566667
		0.666667	0.566667		0.733333			0.433333	0.2						-1.41925	-1.57867		0.666667	0.566667
		0.633333	0.566667		0.333333			0.433333	0.266667						-1.66978	-1.63653		0.633333	0.566667
		0.7	0.6		0.3			0.433333	0.366667						-1.90332	-1.31126		0.7	0.6
		0.6	0.633333		1			0.466667	0.666667						-1.63239	-2.33086		0.6	0.633333
		0.566667	0.566667		1			0.433333	0.266667						-1.53236	-1.82144		0.566667	0.566667
		0.6	0.533333		0.733333			0.4	0.533333						-1.4982	-1.5367		0.6	0.533333
		0.6	0.666667		1			0.4	0.633333						-1.23616	-0.887787		0.6	0.666667
		0.566667	0.7		0.3			0.433333	0.6						-1.56651	-1.30645		0.566667	0.7
		0.566667	0.566667		0.466667			0.4	0.6						-1.76798	-1.21225		0.566667	0.566667
		0.566667	0.7		1			0.466667	0.633333						-1.36085	-1.1656		0.566667	0.7
		0.6	0.433333		0.466667			0.4	0.633333						-1.48345	-1.30815		0.6	0.433333
		0.566667	0.466667		0.433333			0.366667	0.633333						-1.55643	-1.36919		0.566667	0.466667
		0.633333	0.666667		0.433333			0.433333	0.633333						-1.44874	-2.17085		0.633333	0.666667
		0.6	0.7		0.366667			0.4							-1.54978	-1.51482		0.6	0.7
		0.6	0.433333		0.533333			0.433333							-1.67007	-1.4084		0.6	0.433333
		0.566667	0.733333		0.466667			0.433333							-1.64815	-0.903083		0.566667	0.733333
		0.666667	0.566667		0.7			0.466667							-1.70833	-1.21361		0.666667	0.566667
		0.666667	0.7		0.5			0.4							-1.43818	-1.5075		0.666667	0.7
		0.566667	0.433333		0.366667			0.433333							-1.38521	-1.0685		0.566667	0.433333
		0.666667	0.4		0.433333			0.433333							-1.46804	-1.37501		0.666667	0.4
		0.633333	0.533333		0.433333			0.433333							-1.32679	-1.69096		0.633333	0.533333
		0.633333	0.566667		0.366667			0.433333							-1.44234	-1.49941		0.633333	0.566667
		0.666667	0.6		0.366667			0.433333							-1.5002	-1.58349		0.666667	0.6
		0.666667	0.466667		0.366667			0.466667							-1.38114	-1.29678		0.666667	0.466667
		0.633333	0.6		0.433333			0.433333							-1.44961	-1.3155		0.633333	0.6
		0.633333	0.6		0.4			0.366667							-1.47881	-0.996829		0.633333	0.6
		0.633333	0.6		0.433333			0.4							-1.46769	-1.90609		0.633333	0.6
		0.6	0.6		0.466667			0.433333							-1.43164	-1.06829		0.6	0.6
		0.633333	0.566667		0.5			0.466667							-1.80244	-1.00995		0.633333	0.566667
		0.766667	0.533333		0.366667			0.466667							-1.57653	-1.2798		0.766667	0.533333
		0.7	0.633333		0.4			0.4							-1.58838	-1.31399		0.7	0.633333
		0.7	0.6		0.366667			0.433333							-1.29503	-0.944342		0.7	0.6
		0.666667	0.6		0.466667			0.466667							-1.67677	-1.37001		0.666667	0.6
		0.633333	0.366667		0.466667			0.433333							-1.45084	-1.1989		0.633333	0.366667
		0.666667	0.633333		0.466667			0.466667							-1.68245	-1.43338		0.666667	0.633333
		0.666667	0.6		0.366667			0.466667							-1.43788	-1.36929		0.666667	0.6
		0.666667	0.6		0.4			0.433333							-1.66201	-1.11184		0.666667	0.6
		0.6	0.433333		0.366667			0.433333							-1.74579	-1.18128		0.6	0.433333
		0.566667	0.466667		0.333333			0.433333							-1.58982	-1.20805		0.566667	0.466667
		0.7	0.466667		0.4			0.433333							-1.7632	-1.82256		0.7	0.466667
		0.666667	0.566667		0.533333			0.5							-1.73912	-1.23772		0.666667	0.566667
		0.633333	0.466667		0.366667			0.433333							-1.63823	-0.886447		0.633333	0.466667
		0.6	0.633333		0.4			0.433333							-1.4566	-0.944775		0.6	0.633333
		0.7	0.566667		0.4			0.4							-1.67799	-1.08305		0.7	0.566667
		0.633333	0.666667		0.333333			0.466667							-1.60015	-1.02734		0.633333	0.666667
		0.633333	0.633333		0.4			0.466667							-1.71542	-1.3231		0.633333	0.633333
		0.666667	0.666667		0.366667			0.4							-1.59678	-1.56879		0.666667	0.666667
		0.666667	0.633333		0.566667			0.433333							-1.65279	-1.46591		0.666667	0.633333
		0.666667	0.666667		0.766667			0.466667							-1.90761	-1.30405		0.666667	0.666667
		0.666667	0.666667		0.566667			0.433333							-1.84706	-1.22009		0.666667	0.666667
		0.7	0.633333					0.533333							-1.8277	-1.08286		0.7	0.633333
		0.666667	0.633333					0.533333							-1.47943	-1.02323		0.666667	0.633333
		0.666667	0.6												-1.8171	-1.11489		0.666667	0.6
		0.633333	0.566667												-1.44199	-1.52417		0.633333	0.566667
		0.633333	0.433333												-1.56961	-1.04967		0.633333	0.433333
		0.7	0.633333												-1.56108	-1.28885		0.7	0.633333
		0.633333	0.633333												-1.5687	-1.53048		0.633333	0.633333
		0.6	0.566667												-1.61792	-1.12304		0.6	0.566667
		0.566667	0.566667												-0.802444	-1.04853		0.566667	0.566667
		0.5	0.566667												-1.19543	-1.28067		0.5	0.566667
		0.766667	0.6												-0.662687	-1.52081		0.766667	0.6
		0.766667	0.4												-0.832247	-1.25786		0.766667	0.4
		0.666667	0.666667												-0.822949	-1.49338		0.666667	0.666667
		0.766667	0.4												-0.882083	-1.15866		0.766667	0.4
		0.533333	0.4												-0.785957	-1.07811		0.533333	0.4
		0.9	0.666667												-0.91644	-1.20434		0.9	0.666667
		0.7	0.633333												-0.927027	-1.36226		0.7	0.633333
		0.8	0.666667												-1.66828	-0.904641		0.8	0.666667
		0.7	0.666667												-0.935023	-1.30612		0.7	0.666667
		0.833333	0.633333												-0.65941	-1.30224		0.833333	0.633333
		1	0.7												-0.753134	-1.0735		1	0.7
		0.666667	0.366667												-0.977783	-1.37449		0.666667	0.366667
		0.2	0.633333												-0.691041	-1.05813		0.2	0.633333
		0.8	0.533333												-1.22643	-1.30385		0.8	0.533333
		0.966667	0.666667												-0.97939	-1.1855		0.966667	0.666667
		0.533333	0.633333												-1.03862	-1.28802		0.533333	0.633333
		0.533333	0.4												-1.50723	-0.922975		0.533333	0.4
		0.8	0.4												-0.935856	-1.11099		0.8	0.4
		0.966667	0.366667												-1.77591	-1.56092		0.966667	0.366667
		0.7	0.4												-1.39314	-1.03523		0.7	0.4
		0.466667	0.4												-1.1607	-1.14209		0.466667	0.4
		0.666667	0.6												-1.20435	-1.1495		0.666667	0.6
		0.633333	0.666667												-1.75238	-1.18592		0.633333	0.666667
		0.866667	0.4												-1.18841	-1.30265		0.866667	0.4
		0.7	0.4												-2.02029	-1.49022		0.7	0.4
		0.6	0.3												-1.03039	-1.02256		0.6	0.3
		0.433333	0.366667												-1.05764	-1.13593		0.433333	0.366667
		0.566667	0.366667												-1.5324	-1.38598		0.566667	0.366667
		0.866667	0.5												-1.99986	-1.27107		0.866667	0.5
		0.433333	0.433333												-1.12722	-1.4588		0.433333	0.433333
		0.466667	0.366667												-0.95531	-1.58949		0.466667	0.366667
		0.866667	0.433333												-0.805419	-1.29798		0.866667	0.433333
		1	1												-0.788798	-1.59475		1	1
		0.333333	0.7												-0.949623	-1.38211		0.333333	0.7
		0.566667	0.733333												-0.917814	-1.62911		0.566667	0.733333
		0.533333	0.466667												-0.995573	-1.23358		0.533333	0.466667
		0.733333	0.833333												-0.775584	-1.10294		0.733333	0.833333
		0.533333	0.733333												-1.13621	-1.26068		0.533333	0.733333
		0.5	0.5												-1.45444	-1.13344		0.5	0.5
		0.5	0.433333												-1.3642	-1.16982		0.5	0.433333
		0.5	0.466667												-1.31466	-0.896833		0.5	0.466667
		0.5	1												-1.51641	-0.919131		0.5	1
		0.566667	0.9												-1.21811	-0.859648		0.566667	0.9
		0.5	0.866667												-1.39387	-1.03009		0.5	0.866667
		0.533333	0.866667												-1.22256	-1.27833		0.533333	0.866667
		0.5	0.8												-1.66652	-0.890364		0.5	0.8
		0.5	0.866667												-1.65133	-1.41551		0.5	0.866667
		0.533333	0.833333												-1.35386	-0.691032		0.533333	0.833333
		0.5	0.933333												-1.27173	-1.00987		0.5	0.933333
		0.5	0.866667												-1.58247	-1.03052		0.5	0.866667
		0.533333	0.833333												-1.47233	-0.982009		0.533333	0.833333
		0.5	0.9												-1.56763	-1.12561		0.5	0.9
		0.466667	0.833333												-1.43585	-1.26621		0.466667	0.833333
		0.466667	0.8												-1.46686	-0.849992		0.466667	0.8
		0.466667	0.833333												-1.20305	-0.823641		0.466667	0.833333
		0.466667	0.866667												-1.40401	-1.02224		0.466667	0.866667
		0.466667	0.866667												-1.43001	-1.26546		0.466667	0.866667
		0.466667	0.9												-1.53699	-1.2782		0.466667	0.9
		0.5	0.866667												-1.5198	-0.8106		0.5	0.866667
		0.533333	0.933333												-1.37533	-1.05922		0.533333	0.933333
		0.5	0.9												-1.32401	-0.907917		0.5	0.9
		0.466667	0.966667												-1.45587	-0.810939		0.466667	0.966667
		0.5	0.9												-1.36075	-1.34335		0.5	0.9
		0.533333	0.933333												-1.31048	-0.971825		0.533333	0.933333
		0.5	0.833333												-1.18251	-0.815456		0.5	0.833333
		0.533333	0.933333												-1.18549	-1.42952		0.533333	0.933333
		0.533333	0.9												-0.983837	-1.01634		0.533333	0.9
		0.466667	1												-1.03686	-1.09911		0.466667	1
		0.5	0.833333												-1.23766	-0.828116		0.5	0.833333
		0.5	0.933333												-1.29976	-1.01018		0.5	0.933333
		0.566667	0.9												-1.18596	-1.0594		0.566667	0.9
		0.466667	0.9												-1.51802	-1.21059		0.466667	0.9
		0.533333	0.9												-1.28554	-1.33358		0.533333	0.9
		0.466667	0.9												-1.2263	-1.4018		0.466667	0.9
		0.5	0.866667												-1.26419	-1.55432		0.5	0.866667
		0.5	0.9												-1.5221	-0.965616		0.5	0.9
		0.5	0.9												-1.3067	-0.915229		0.5	0.9
		0.466667	0.9												-1.00171	-1.16238		0.466667	0.9
		0.533333	0.9												-1.20881	-0.799494		0.533333	0.9
		0.5	0.933333												-1.50028	-1.01647		0.5	0.933333
		0.433333	0.9												-1.41312	-1.31555		0.433333	0.9
		0.533333	0.933333												-1.68026	-1.04599		0.533333	0.933333
		0.566667	0.866667												-1.72396	-0.788403		0.566667	0.866667
		0.533333	0.9												-1.58533	-1.02603		0.533333	0.9
		0.566667	0.833333												-1.48634	-0.884309		0.566667	0.833333
		0.433333	0.866667												-1.08599	-1.40057		0.433333	0.866667
		0.5	0.866667												-1.71948	-0.991816		0.5	0.866667
		0.566667	0.833333												-1.2305	-1.09086		0.566667	0.833333
		0.633333	0.866667												-1.11493	-0.933005		0.633333	0.866667
		0.5	0.866667												-1.22791	-0.884253		0.5	0.866667
		0.5	0.933333												-1.15021	-1.0721		0.5	0.933333
		0.466667	0.933333												-0.90622	-1.4417		0.466667	0.933333
		0.433333	0.9												-0.97033	-0.784977		0.433333	0.9
		0.533333	0.8												-1.48966	-0.990473		0.533333	0.8
		0.433333	0.933333												-1.23692	-0.911079		0.433333	0.933333
		0.4	0.933333												-1.28542	-1.02864		0.4	0.933333
		0.366667	0.9												-1.0006	-1.68604		0.366667	0.9
		0.366667	0.966667												-1.25777	-1.08428		0.366667	0.966667
		0.366667	0.933333												-1.51523	-1.05537		0.366667	0.933333
		0.466667	0.766667												-1.48493	-0.923376		0.466667	0.766667
		0.4	0.766667												-1.56139	-0.725216		0.4	0.766667
		0.466667	0.866667												-1.43484	-1.02071		0.466667	0.866667
		0.4	0.9												-1.3786	-0.93072		0.4	0.9
		0.433333	0.833333												-1.16717	-0.983412		0.433333	0.833333
		0.5	0.9												-1.10849	-0.614333		0.5	0.9
		0.5	0.733333												-1.51741	-0.76944		0.5	0.733333
		0.5	0.766667												-1.1209	-0.709866		0.5	0.766667
		0.433333	0.8												-1.32165	-0.536522		0.433333	0.8
		0.5	0.8												-1.20538	-0.778787		0.5	0.8
		0.5	0.966667												-1.82129	-0.730362		0.5	0.966667
		0.366667	0.866667												-1.75936	-0.534955		0.366667	0.866667
		0.3	0.9												-0.806995	-1.01536		0.3	0.9
		0.5	0.966667												-1.60147	-0.866183		0.5	0.966667
		0.466667	0.966667												-1.37235	-0.802684		0.466667	0.966667
		0.5	0.966667												-1.16843	-0.854552		0.5	0.966667
		0.5	0.9												-1.59882	-0.803723		0.5	0.9
		0.5	0.766667												-1.2968	-1.28007		0.5	0.766667
		0.5	0.933333												-1.29998	-0.811226		0.5	0.933333
		0.5	0.766667												-1.65317	-0.656397		0.5	0.766667
		0.466667	0.733333												-2.04142	-0.826219		0.466667	0.733333
		0.466667	0.8												-1.7796	-0.581343		0.466667	0.8
		0.466667	0.833333												-1.09051	-1.09564		0.466667	0.833333
		0.466667	0.866667												-1.53743	-0.986298		0.466667	0.866667
		0.633333	0.766667												-0.915229	-0.691941		0.633333	0.766667
		0.466667	0.866667												-1.16376	-0.666768		0.466667	0.866667
		0.466667	0.966667												-1.59921	-1.15753		0.466667	0.966667
		0.5	0.833333												-1.37627	-0.832156		0.5	0.833333
		0.466667	0.9												-1.52851	-1.20978		0.466667	0.9
		0.5	0.833333												-1.1578	-1.77876		0.5	0.833333
		0.466667	0.8												-1.47334	-0.800769		0.466667	0.8
		0.433333	0.866667												-1.89271	-0.849712		0.433333	0.866667
		0.466667	0.833333												-1.6764	-1.05529		0.466667	0.833333
		0.5	0.8												-1.309	-0.82586		0.5	0.8
		0.366667	0.833333												-0.775509	-1.26047		0.366667	0.833333
		0.4	0.7												-1.37678	-0.835867		0.4	0.7
		0.433333	0.833333												-1.51917	-1.02729		0.433333	0.833333
		0.4	0.966667												-1.39242	-0.905785		0.4	0.966667
		0.466667	0.8												-1.8645	-0.952048		0.466667	0.8
		0.4	0.8												-1.33158	-1.11727		0.4	0.8
		0.566667	0.8												-1.31338	-1.26522		0.566667	0.8
		0.433333	0.766667												-1.2714	-0.961862		0.433333	0.766667
		0.533333	0.8												-1.1277	-1.00752		0.533333	0.8
		0.433333	0.966667												-1.36673	-0.986465		0.433333	0.966667
		0.433333	0.8												-1.18793	-1.22525		0.433333	0.8
		0.433333	0.9												-1.8641	-0.731525		0.433333	0.9
		0.466667	0.833333												-1.8042	-0.596095		0.466667	0.833333
		0.466667	0.766667												-0.907641	-0.991407		0.466667	0.766667
		0.4	0.933333												-1.071	-1.15317		0.4	0.933333
		0.433333	0.933333												-1.45376	-0.783624		0.433333	0.933333
		0.466667	0.866667												-1.84754	-1.02671		0.466667	0.866667
		0.466667	0.933333												-1.36893	-0.931249		0.466667	0.933333
		0.433333	0.866667												-1.83653	-0.864052		0.433333	0.866667
		0.466667	0.766667												-0.995597	-0.592977		0.466667	0.766667
		0.466667	0.8												-1.31165	-0.805437		0.466667	0.8
		0.633333	0.933333												-0.868788	-1.0405		0.633333	0.933333
		0.5	0.8												-1.50149	-0.872571		0.5	0.8
		0.466667	0.933333												-1.12286	-0.694706		0.466667	0.933333
		0.5	0.933333												-1.40854	-0.770566		0.5	0.933333
		0.466667	0.9												-1.34405	-0.762778		0.466667	0.9
		0.5	0.966667												-1.91548	-1.12219		0.5	0.966667
		0.466667	0.833333												-2.12652	-0.757113		0.466667	0.833333
		0.5	1												-1.37475	-1.08105		0.5	1
		0.5	0.933333												-1.62256	-0.995487		0.5	0.933333
		0.5	0.8												-1.7023	-0.94931		0.5	0.8
		0.533333	0.733333												-1.25896	-0.714586		0.533333	0.733333
		0.566667	0.966667												-1.23587	-1.00489		0.566667	0.966667
		0.5	0.966667												-1.13449	-0.907792		0.5	0.966667
		0.6	0.966667												-1.31722	-0.825421		0.6	0.966667
		0.533333	0.833333												-1.1539	-0.898519		0.533333	0.833333
		0.433333	0.8												-1.17636	-0.884534		0.433333	0.8
		0.566667	0.833333												-1.1702	-1.04734		0.566667	0.833333
		0.566667	1												-1.2986	-0.971958		0.566667	1
		0.566667	0.133333												-1.47634	-0.811371		0.566667	0.133333
		0.566667	0.133333												-1.49395	-0.774347		0.566667	0.133333
		0.4	0.766667												-1.69408	-0.959935		0.4	0.766667
		0.333333	0.833333												-1.63393	-0.839628		0.333333	0.833333
		0.5	0.133333												-1.19833	-0.713421		0.5	0.133333
		0.366667	0.8												-1.13551	-0.942427		0.366667	0.8
		0.533333	0.8												-1.26427	-0.899467		0.533333	0.8
		0.533333	0.766667												-1.38082	-0.941592		0.533333	0.766667
		0.566667	0.8												-1.0726	-1.55933		0.566667	0.8
		0.5	0.733333												-1.3659	-1.10055		0.5	0.733333
		0.5	0.9												-1.07311	-0.908094		0.5	0.9
		0.566667	0.833333												-0.891456	-1.00849		0.566667	0.833333
		0.5	0.8												-1.20255	-0.941581		0.5	0.8
		0.566667	0.833333												-1.77382	-1.37674		0.566667	0.833333
		0.533333	0.8												-1.32841	-1.1065		0.533333	0.8
		0.566667	0.8												-1.4729	-0.883423		0.566667	0.8
		0.533333	0.833333												-1.43752	-1.01825		0.533333	0.833333
		0.533333	0.833333												-1.14781	-1.15993		0.533333	0.833333
		0.466667	0.833333												-1.29412	-1.41759		0.466667	0.833333
		0.466667	1												-1.34357	-0.79097		0.466667	1
		0.566667	0.133333												-1.28944	-0.650793		0.566667	0.133333
		0.433333	0.833333												-1.04613	-1.08757		0.433333	0.833333
		0.566667	1												-1.22359	-0.813616		0.566667	1
		0.533333	0.766667												-1.25853	-0.758251		0.533333	0.766667
		0.533333	0.9												-1.38214	-0.814875		0.533333	0.9
		0.5	0.766667												-1.59218	-0.86419		0.5	0.766667
		0.466667	0.766667												-1.21834	-1.31795		0.466667	0.766667
		0.366667	0.733333												-1.48487	-1.06756		0.366667	0.733333
		0.5	0.733333												-1.38024	-0.971078		0.5	0.733333
		0.5	0.733333												-1.3676	-0.995772		0.5	0.733333
		0.5	0.9												-1.53346	-0.950588		0.5	0.9
		0.5	0.766667												-1.11339	-1.17723		0.5	0.766667
		0.5	0.833333												-1.47127	-1.07651		0.5	0.833333
		0.466667	0.766667												-1.40969	-1.04915		0.466667	0.766667
		0.433333	0.8												-1.38626	-1.07465		0.433333	0.8
		0.5	0.766667												-1.44007	-0.797906		0.5	0.766667
		0.5	0.8												-1.38504	-1.2163		0.5	0.8
		0.5	0.8												-1.58003	-1.11668		0.5	0.8
		0.433333	0.8												-1.20517	-0.822661		0.433333	0.8
		0.533333	0.733333												-0.9342	-0.952441		0.533333	0.733333
		0.533333	0.533333												-1.47871	-0.623203		0.533333	0.533333
		0.4	0.5												-1.90962	-0.86713		0.4	0.5
		0.4	0.466667												-1.24722	-0.715435		0.4	0.466667
		0.466667	0.5												-1.5794	-0.810755		0.466667	0.5
		0.466667	0.533333												-1.9567	-1.08667		0.466667	0.533333
		0.433333	0.5												-1.31373	-0.821544		0.433333	0.5
		0.466667	0.533333												-1.47707	-0.813149		0.466667	0.533333
		0.533333	0.533333												-1.22535	-0.744904		0.533333	0.533333
		0.633333	0.466667												-1.53693	-0.712089		0.633333	0.466667
		0.5	0.566667												-1.16709	-0.718048		0.5	0.566667
		0.466667	0.566667												-1.15782	-0.948794		0.466667	0.566667
		0.566667	0.6												-1.35721	-0.593488		0.566667	0.6
		0.466667	0.6												-1.37517	-1.14031		0.466667	0.6
		0.4	0.7												-1.12759	-0.937788		0.4	0.7
		0.566667	0.6												-1.32184	-0.727469		0.566667	0.6
		0.633333	0.433333												-1.1265	-0.87554		0.633333	0.433333
		0.5	0.433333												-1.15161	-0.864055		0.5	0.433333
		0.5	0.466667												-1.40609	-0.927061		0.5	0.466667
		0.466667	0.433333												-1.23085	-1.61818		0.466667	0.433333
		0.533333	0.466667												-1.23339	-1.07111		0.533333	0.466667
		0.533333	0.533333												-1.19056	-1.0366		0.533333	0.533333
		0.566667	0.566667												-1.13229	-1.21487		0.566667	0.566667
		0.5	0.4												-1.1388	-1.0304		0.5	0.4
		0.533333	0.5												-1.36418	-1.01072		0.533333	0.5
		0.6	0.6												-1.2527	-1.21649		0.6	0.6
		0.6	0.3												-1.62072	-0.911748		0.6	0.3
		0.6	0.433333												-1.59843	-0.980445		0.6	0.433333
		0.6	0.433333												-1.87072	-1.12681		0.6	0.433333
		0.6	0.433333												-1.56703	-1.04697		0.6	0.433333
		0.633333	0.4												-1.23994	-1.08949		0.633333	0.4
		0.6	0.333333												-1.1862	-1.31506		0.6	0.333333
		0.7	0.4												-1.4536	-1.10484		0.7	0.4
		0.7	0.5												-1.34634	-1.36847		0.7	0.5
		0.7	0.5												-1.20306	-1.36689		0.7	0.5
		0.566667	0.466667												-1.38552	-1.62188		0.566667	0.466667
		0.6	0.433333												-1.37538	-1.37784		0.6	0.433333
		0.633333	0.566667												-1.2858	-0.990618		0.633333	0.566667
		0.633333	0.5												-1.16835	-1.0924		0.633333	0.5
		0.533333	0.466667												-1.15912	-1.18947		0.533333	0.466667
		0.633333	0.466667												-1.30117	-1.13159		0.633333	0.466667
		0.633333	0.466667												-1.28977	-1.01184		0.633333	0.466667
		0.633333	0.5												-1.10557	-1.05308		0.633333	0.5
		0.533333	0.466667												-1.2841	-1.31309		0.533333	0.466667
		0.566667	0.466667												-1.54316	-1.26797		0.566667	0.466667
		0.5	0.966667												-1.08774	-0.996443		0.5	0.966667
		0.466667	0.966667												-1.09393	-1.43858		0.466667	0.966667
		0.733333	1												-1.21649	-0.863391		0.733333	1
		0.533333	0.933333												-1.00266	-1.39882		0.533333	0.933333
		0.566667	1												-1.32027	-1.01543		0.566667	1
		0.566667	1												-1.72085	-1.49365		0.566667	1
		0.633333	0.633333												-1.13328	-1.12863		0.633333	0.633333
		0.633333	0.6												-1.47449	-0.952845		0.633333	0.6
		0.666667	0.633333												-1.58176	-0.719061		0.666667	0.633333
		0.5	0.166667												-1.59529	-0.83608		0.5	0.166667
		0.633333	0.6												-1.25363	-1.07131		0.633333	0.6
		0.566667	0.766667												-0.971294	-1.34716		0.566667	0.766667
		0.566667	1												-1.32667	-1.26486		0.566667	1
		0.633333	0.666667												-1.2417	-0.919081		0.633333	0.666667
		0.566667	0.966667												-1.56799	-0.65909		0.566667	0.966667
		0.7	0.633333												-1.55154	-1.02172		0.7	0.633333
		0.566667	0.833333												-1.36694	-0.817563		0.566667	0.833333
		0.666667	0.833333												-1.43223	-1.42808		0.666667	0.833333
		0.633333	0.6												-1.47116	-0.871694		0.633333	0.6
		0.633333	0.633333												-1.52552	-1.19952		0.633333	0.633333
		0.6	0.9												-1.64312	-1.13729		0.6	0.9
		0.633333	0.666667												-1.58748	-1.28664		0.633333	0.666667
		0.566667	0.7												-1.21325	-1.11886		0.566667	0.7
		0.5	0.633333												-1.26287	-1.15716		0.5	0.633333
		0.5	0.633333												-1.15598	-1.53541		0.5	0.633333
		0.533333	0.666667												-1.07492	-0.968062		0.533333	0.666667
		0.566667	0.633333												-1.42047	-2.18247		0.566667	0.633333
		0.566667	0.6												-1.74896	-1.40891		0.566667	0.6
		0.466667	0.666667												-1.13521	-1.26029		0.466667	0.666667
		0.533333	0.966667												-1.27061	-1.00265		0.533333	0.966667
		0.566667	1												-0.844064	-1.6153		0.566667	1
		0.566667	0.566667												-1.48475	-0.980306		0.566667	0.566667
		0.566667	0.8												-1.30322	-1.33176		0.566667	0.8
		0.566667	0.366667												-1.52128	-1.27366		0.566667	0.366667
		0.466667	1												-1.5182	-1.02259		0.466667	1
		0.566667	0.366667												-1.34675	-1.78855		0.566667	0.366667
		0.666667	0.766667												-1.35767	-1.56159		0.666667	0.766667
		0.633333	0.333333												-1.43006	-1.46485		0.633333	0.333333
		0.733333	0.533333												-1.23764	-1.45552		0.733333	0.533333
		0.566667	1												-1.58184	-1.68344		0.566667	1
		0.733333	0.4												-1.25306	-1.96173		0.733333	0.4
		0.5	0.366667												-1.26907	-1.61608		0.5	0.366667
		0.5	0.7												-1.24184	-1.46195		0.5	0.7
		0.566667	0.966667												-1.4963	-1.89484		0.566667	0.966667
		0.566667	0.633333												-1.109	-1.06619		0.566667	0.633333
		0.733333	0.533333												-1.05915	-1.19808		0.733333	0.533333
		0.6	0.7												-0.936125	-0.755463		0.6	0.7
		0.733333	0.766667												-1.30941	-1.46091		0.733333	0.766667
		0.633333	0.6												-1.1519	-1.01993		0.633333	0.6
		0.566667	0.666667												-1.2214	-1.69011		0.566667	0.666667
		0.533333	0.6												-1.59386	-1.41944		0.533333	0.6
		0.566667	0.4												-1.30629	-1.24153		0.566667	0.4
		0.766667	0.9												-1.03187	-1.65038		0.766667	0.9
		0.5	0.333333												-1.31417	-1.48143		0.5	0.333333
		0.533333	1												-1.21847	-1.13292		0.533333	1
		0.633333	0.6												-0.964931	-1.12745		0.633333	0.6
		0.533333	0.6												-1.26863	-1.20764		0.533333	0.6
		0.566667	0.6												-1.76615	-1.58091		0.566667	0.6
		0.566667	0.866667												-1.50401	-1.77243		0.566667	0.866667
		0.5	0.566667												-1.18808	-1.45923		0.5	0.566667
		0.5	0.666667												-1.25622	-1.26054		0.5	0.666667
		0.5	0.866667												-1.01928	-1.82693		0.5	0.866667
		0.633333	0.866667												-1.65278	-1.19839		0.633333	0.866667
		0.633333	0.866667												-1.38305	-1.11657		0.633333	0.866667
		0.566667	0.6												-1.42104	-1.37886		0.566667	0.6
		0.633333	0.533333												-1.18432	-1.99986		0.633333	0.533333
		0.533333	0.7												-1.17173	-1.33499		0.533333	0.7
		0.566667	0.6												-1.94608	-1.16389		0.566667	0.6
		0.533333	0.633333												-1.53072	-1.72071		0.533333	0.633333
		0.733333	1												-1.25715	-1.20282		0.733333	1
		0.566667	0.833333												-1.27327	-1.39327		0.566667	0.833333
		0.833333	1												-1.41031	-1.01077		0.833333	1
		0.566667	0.533333												-1.3761	-0.944885		0.566667	0.533333
		0.533333	0.666667												-1.58103	-1.48107		0.533333	0.666667
		0.8	0.7												-1.20229	-1.09698		0.8	0.7
		0.533333	0.933333												-0.910987	-1.15135		0.533333	0.933333
		0.433333	0.366667												-1.15033	-1.02		0.433333	0.366667
		0.533333	1												-1.08501	-1.05672		0.533333	1
		0.8	0.666667												-1.43414	-1.14102		0.8	0.666667
		0.533333	0.6												-1.30717	-0.992728		0.533333	0.6
		0.566667	0.933333												-1.32479	-1.06842		0.566667	0.933333
		0.566667	0.9												-1.29214	-1.01148		0.566667	0.9
		0.533333	0.8												-1.05883	-1.37158		0.533333	0.8
		0.566667	0.6												-1.15801	-1.02125		0.566667	0.6
		0.566667	0.633333												-1.64889	-1.23773		0.566667	0.633333
		0.6	0.866667												-1.47314	-1.04273		0.6	0.866667
		0.6	1												-1.07423	-1.37336		0.6	1
		0.533333	0.433333												-1.28181	-1.46614		0.533333	0.433333
		0.566667	1												-1.19194	-1.11103		0.566667	1
		0.7	0.933333												-1.16958	-1.34056		0.7	0.933333
		0.466667	1												-1.05182	-1.07325		0.466667	1
		0.533333	0.8												-1.19721	-1.00921		0.533333	0.8
		0.533333	0.9												-0.955032	-1.07583		0.533333	0.9
		0.533333	0.433333												-1.24484	-1.25457		0.533333	0.433333
		0.8	0.933333												-1.36866	-0.999858		0.8	0.933333
		0.566667	0.833333												-0.918907	-1.16252		0.566667	0.833333
		0.533333	0.4												-1.58752	-1.41439		0.533333	0.4
		0.566667	1												-1.41679	-1.24106		0.566667	1
		0.433333	0.933333												-1.41471	-1.30324		0.433333	0.933333
		0.466667	0.966667												-1.07196	-1.09046		0.466667	0.966667
		0.466667	1												-1.44971	-0.718727		0.466667	1
		0.6	0.933333												-1.19345	-0.646882		0.6	0.933333
		0.433333	0.833333												-1.43813	-0.728286		0.433333	0.833333
		0.6	0.833333												-1.49302	-0.701892		0.6	0.833333
		0.6	1												-1.37267	-0.969493		0.6	1
		0.666667	1												-1.17876	-0.858253		0.666667	1
		0.433333	0.966667												-1.40898	-0.967857		0.433333	0.966667
		0.466667	1												-1.34788	-0.953304		0.466667	1
		0.566667	0.866667												-1.41383	-0.681126		0.566667	0.866667
		0.5	0.733333												-1.72118	-1.14826		0.5	0.733333
		0.6	0.7												-1.38014	-0.822916		0.6	0.7
		0.466667	0.733333												-1.38418	-0.945617		0.466667	0.733333
		0.433333	0.166667												-1.51497	-1.42119		0.433333	0.166667
		0.466667	0.8												-1.38506	-0.533715		0.466667	0.8
		0.5	0.9												-1.71668	-0.817177		0.5	0.9
		0.5	0.866667												-1.7135	-0.688028		0.5	0.866667
		0.6	0.833333												-1.5618	-0.607565		0.6	0.833333
		0.466667	0.833333												-1.62557	-0.805578		0.466667	0.833333
		0.5	1												-1.55583	-0.672748		0.5	1
		0.533333	0.0333333												-1.82326	-0.737918		0.533333	0.0333333
		0.533333	0.8												-1.81623	-1.35942		0.533333	0.8
		0.533333	0.8												-1.56069	-1.29378		0.533333	0.8
		0.5	0.833333												-1.78085	-0.862405		0.5	0.833333
		0.466667	0.766667												-1.68122	-0.845927		0.466667	0.766667
		0.466667	0.8												-1.67507	-0.821166		0.466667	0.8
		0.5	1												-1.47008	-0.761919		0.5	1
		0.5	0.566667												-1.55853	-0.719222		0.5	0.566667
		0.5	0.7												-1.73727	-0.712878		0.5	0.7
		0.433333	0.133333												-1.38175	-0.68122		0.433333	0.133333
		0.433333	1												-1.18873	-0.883151		0.433333	1
		0.633333	0.833333												-1.15252	-0.838621		0.633333	0.833333
		0.433333	0.5												-1.47208	-0.889616		0.433333	0.5
		0.433333	0.8												-0.922301	-0.931268		0.433333	0.8
		0.633333	0.8												-1.15532	-0.667282		0.633333	0.8
		0.433333	1												-1.22948	-0.950127		0.433333	1
		0.466667	0.7												-1.60269	-0.814122		0.466667	0.7
		0.466667	0.733333												-1.63498	-0.783774		0.466667	0.733333
		0.466667	1												-1.20661	-0.947311		0.466667	1
		0.466667	1												-1.4606	-0.516487		0.466667	1
		0.6	0.866667												-1.07074	-0.897526		0.6	0.866667
		0.433333	1												-1.36944	-0.998258		0.433333	1
		0.433333	1												-1.25855	-1.1107		0.433333	1
		0.466667	0.533333												-1.28987	-0.887272		0.466667	0.533333
		0.5	0.6												-1.67387	-1.34899		0.5	0.6
		0.433333	0.9												-1.45129	-0.75522		0.433333	0.9
		0.666667	0.833333												-1.02385	-0.995166		0.666667	0.833333
		0.466667	0.8												-1.44406	-0.612998		0.466667	0.8
		0.433333	0.833333												-1.4667	-0.795797		0.433333	0.833333
		0.6	0.866667												-1.43052	-0.698809		0.6	0.866667
		0.566667	0.8												-1.4182	-0.774807		0.566667	0.8
		0.466667	0.833333												-0.926143	-1.48519		0.466667	0.833333
		0.5	0.633333												-1.595	-1.1651		0.5	0.633333
		0.433333	0.7												-1.44967	-1.20766		0.433333	0.7
		0.466667	0.733333												-1.49265	-1.2989		0.466667	0.733333
		0.433333	0.833333												-1.16987	-0.665244		0.433333	0.833333
		0.566667	0.766667												-1.13435	-0.779927		0.566667	0.766667
		0.5	0.866667												-1.63158	-0.821189		0.5	0.866667
		0.533333	0.466667												-1.46948	-0.574634		0.533333	0.466667
		0.466667	0.566667												-1.51934	-0.728505		0.466667	0.566667
		0.433333	0.866667												-1.23538	-0.709369		0.433333	0.866667
		0.466667	0.9												-1.47357	-0.959464		0.466667	0.9
		0.466667	0.9												-1.43411	-1.19461		0.466667	0.9
		0.5	0.733333												-1.40709	-0.693412		0.5	0.733333
		0.466667	0.833333												-1.49424	-0.897292		0.466667	0.833333
		0.466667	0.833333												-1.57093	-1.17351		0.466667	0.833333
		0.5	0.733333												-1.47842	-0.982252		0.5	0.733333
		0.466667	0.8												-1.78405	-0.801763		0.466667	0.8
		0.466667	0.633333												-1.07672	-0.750786		0.466667	0.633333
		0.5	1												-1.3062	-1.35581		0.5	1
		0.533333	1												-1.21159	-0.903661		0.533333	1
		0.466667	1												-1.45431	-0.792013		0.466667	1
		0.466667	0.733333												-1.48574	-0.788977		0.466667	0.733333
		0.466667	0.766667												-1.34872	-0.875994		0.466667	0.766667
		0.466667	0.666667												-0.970628	-1.23287		0.466667	0.666667
		0.5	0.7												-1.35272	-1.17186		0.5	0.7
		0.533333	0.9												-1.34109	-1.14424		0.533333	0.9
		0.466667	0.8												-1.35399	-0.952829		0.466667	0.8
		0.466667	0.866667												-1.3431	-1.04979		0.466667	0.866667
		0.6	0.866667												-1.48518	-0.838926		0.6	0.866667
		0.466667	0.8												-1.30176	-0.707857		0.466667	0.8
		0.466667	0.8												-1.41321	-1.10307		0.466667	0.8
		0.433333	1												-1.32769	-1.07008		0.433333	1
		0.6	0.8												-1.41023	-1.55812		0.6	0.8
		0.5	1												-1.70122	-0.885076		0.5	1
		0.533333	0.766667												-1.37588	-1.02753		0.533333	0.766667
		0.566667	0.6												-1.46708	-0.881851		0.566667	0.6
		0.533333	0.733333												-1.80991	-1.17104		0.533333	0.733333
		0.5	1												-1.48184	-1.07067		0.5	1
		0.466667	0.633333												-1.50268	-0.818309		0.466667	0.633333
		0.433333	0.6												-1.44514	-0.62858		0.433333	0.6
		0.466667	0.7												-1.26593	-1.11617		0.466667	0.7
		0.433333	0.8												-1.43894	-1.01274		0.433333	0.8
		0.6	0.666667												-1.42975	-1.2265		0.6	0.666667
		0.466667	0.9												-1.21075	-0.91877		0.466667	0.9
		0.466667	0.866667												-1.12665	-0.624931		0.466667	0.866667
		0.433333	0.8												-1.38285	-0.92425		0.433333	0.8
		0.833333	0.133333												-0.974194	-0.937578		0.833333	0.133333
		0.666667	0.1												-1.29093	-0.903984		0.666667	0.1
		0.466667	0.866667												-1.7486	-0.857129		0.466667	0.866667
		0.466667	0.1												-1.45026	-0.741984		0.466667	0.1
		0.466667	0.1												-1.31439	-0.859503		0.466667	0.1
		0.433333	0.1												-1.42091	-0.806129		0.433333	0.1
		0.433333	0.9												-1.56953	-0.743874		0.433333	0.9
		0.466667	0.9												-1.51952	-0.698674		0.466667	0.9
		0.366667	0.566667												-1.25064	-0.925618		0.366667	0.566667
		0.433333	0.966667												-1.3134	-0.737167		0.433333	0.966667
		0.4	0.933333												-1.29748	-0.671076		0.4	0.933333
		0.733333	0.966667												-1.22148	-0.639191		0.733333	0.966667
		0.433333	0.866667												-1.59313	-0.761605		0.433333	0.866667
		0.4	0.966667												-1.34026	-0.749936		0.4	0.966667
		0.466667	0.633333												-1.57135	-0.90153		0.466667	0.633333
		0.566667	0.666667												-1.65132	-0.800105		0.566667	0.666667
		0.4	0.833333												-1.29953	-0.691917		0.4	0.833333
		0.433333	0.6												-1.20549	-1.03973		0.433333	0.6
		0.433333	0.633333												-1.29666	-0.764987		0.433333	0.633333
		0.433333	0.3												-1.56979	-1.15669		0.433333	0.3
		0.433333	0.866667												-1.33655	-0.438603		0.433333	0.866667
		0.433333	0.966667												-1.43817	-0.801832		0.433333	0.966667
		0.466667	0.7												-1.00651	-0.79713		0.466667	0.7
		0.4	0.166667												-0.911636	-0.837012		0.4	0.166667
		0.366667	0.766667												-1.18494	-0.733744		0.366667	0.766667
		0.633333	0.533333												-1.3575	-1.11819		0.633333	0.533333
		0.633333	0.933333												-1.21573	-0.970049		0.633333	0.933333
		0.566667	0.966667												-1.2445	-0.946105		0.566667	0.966667
		0.466667	0.733333												-1.22531	-0.660183		0.466667	0.733333
		0.5	0.933333												-1.09288	-0.72714		0.5	0.933333
		0.433333	0.933333												-1.2018	-0.783552		0.433333	0.933333
		0.666667	0.866667												-1.35093	-0.974481		0.666667	0.866667
		0.633333	0.233333												-1.12174	-0.903556		0.633333	0.233333
		0.7	0.7												-1.21167	-0.78315		0.7	0.7
		0.533333	0.766667												-1.13364	-0.639694		0.533333	0.766667
		0.433333	0.7												-1.26862	-0.774137		0.433333	0.7
		0.5	0.866667												-1.24123	-1.19111		0.5	0.866667
		0.533333	0.7												-1.09754	-0.792098		0.533333	0.7
		0.5	0.666667												-1.22242	-0.758901		0.5	0.666667
		0.6	0.266667												-1.65091	-0.83859		0.6	0.266667
		0.533333	0.8												-1.53584	-0.554162		0.533333	0.8
		0.733333	0.866667												-1.31024	-1.206		0.733333	0.866667
		0.633333	0.2												-1.14007	-1.05457		0.633333	0.2
		0.5	0.366667												-1.29039	-1.1298		0.5	0.366667
		0.466667	0.366667												-1.31916	-1.24156		0.466667	0.366667
		0.5	0.866667												-1.31795	-0.907264		0.5	0.866667
		0.566667	0.666667												-1.17635	-1.35031		0.566667	0.666667
		0.466667	0.933333												-1.11877	-1.02579		0.466667	0.933333
		0.466667	0.666667												-1.23186	-0.943562		0.466667	0.666667
		0.666667	0.433333												-1.47132	-0.693762		0.666667	0.433333
		0.733333	0.666667												-1.08229	-0.869779		0.733333	0.666667
		0.5	0.766667												-1.40768	-1.17825		0.5	0.766667
		0.5	0.9												-1.42006	-1.09313		0.5	0.9
		0.566667	0.9												-1.64813	-0.860707		0.566667	0.9
		0.7	0.966667												-1.29753	-0.757637		0.7	0.966667
		0.5	0.7												-1.59732	-1.08088		0.5	0.7
		0.466667	0.766667												-1.61519	-0.598526		0.466667	0.766667
		0.5	0.666667												-1.44559	-0.747992		0.5	0.666667
		0.466667	0.833333												-1.55279	-1.15495		0.466667	0.833333
		0.6	0.866667												-1.46686	-0.778626		0.6	0.866667
		0.533333	0.0666667												-1.63825	-0.899539		0.533333	0.0666667
		0.533333	0.233333												-1.56575	-0.679614		0.533333	0.233333
		0.566667	0.9												-1.34447	-0.785795		0.566667	0.9
		0.466667	0.966667												-1.38567	-0.696966		0.466667	0.966667
		0.6	0.5												-1.34845	-0.854021		0.6	0.5
		0.566667	0.833333												-1.47197	-0.580467		0.566667	0.833333
		0.5	0.866667												-1.36004	-0.736665		0.5	0.866667
		0.5	0.7												-1.45909	-0.845058		0.5	0.7
		0.466667	0.1												-1.38236	-0.925338		0.466667	0.1
		0.433333	0.666667												-1.30757	-1.10916		0.433333	0.666667
		0.466667	0.8												-1.14247	-0.690239		0.466667	0.8
		0.5	0.633333												-1.43225	-1.01982		0.5	0.633333
		0.466667	0.666667												-1.32392	-0.894641		0.466667	0.666667
		0.466667	0.133333												-1.78401	-0.886656		0.466667	0.133333
		0.466667	0.833333												-1.68184	-0.702307		0.466667	0.833333
		0.5	0.866667												-1.57927	-0.804986		0.5	0.866667
		0.5	0.833333												-1.58197	-0.91007		0.5	0.833333
		0.566667	0.633333												-1.1653	-1.31601		0.566667	0.633333
		0.433333	0.6												-1.59313	-1.17028		0.433333	0.6
		0.5	0.733333												-1.2103	-0.832995		0.5	0.733333
		0.5	0.733333												-1.41184	-0.933955		0.5	0.733333
		0.566667	0.6												-1.60495	-1.07605		0.566667	0.6
		0.566667	0.766667												-1.34337	-0.527776		0.566667	0.766667
		0.533333	0.333333												-1.29616	-1.30928		0.533333	0.333333
		0.566667	0.666667												-1.47145	-1.25126		0.566667	0.666667
		0.566667	0.966667												-1.39807	-1.44092		0.566667	0.966667
		0.5	0.633333												-1.25659	-0.86229		0.5	0.633333
		0.566667	0.466667												-1.7009	-0.949657		0.566667	0.466667
		0.5	0.433333												-1.41088	-1.07594		0.5	0.433333
		0.433333	0.333333												-1.05784	-1.02896		0.433333	0.333333
		0.566667	0.433333												-1.25939	-1.19501		0.566667	0.433333
		0.466667	0.666667												-1.2492	-1.21063		0.466667	0.666667
		0.533333	0.433333												-1.3326	-1.04996		0.533333	0.433333
		0.466667	0.1												-1.54708	-0.928027		0.466667	0.1
		0.533333	0.2												-1.31319	-1.2305		0.533333	0.2
		0.566667	0.533333												-1.42309	-1.20974		0.566667	0.533333
		0.433333	0.633333												-1.22017	-0.91307		0.433333	0.633333
		0.433333	0.633333												-1.49618	-0.746409		0.433333	0.633333
		0.433333	0.5												-1.42255	-0.723059		0.433333	0.5
		0.466667	0.666667												-1.44596	-0.783245		0.466667	0.666667
		0.433333	0.666667												-1.35029	-0.742907		0.433333	0.666667
		0.466667	0.933333												-1.34848	-0.743546		0.466667	0.933333
		0.466667	0.7												-1.42289	-0.780912		0.466667	0.7
		0.433333	0.733333												-1.33344	-1.0509		0.433333	0.733333
		0.433333	0.7												-1.46262	-0.808916		0.433333	0.7
		0.6	0.866667												-1.37062	-0.498577		0.6	0.866667
		0.6	0.8												-1.3496	-0.855232		0.6	0.8
		0.466667	0.866667												-1.26867	-0.959822		0.466667	0.866667
		0.466667	0.7												-1.33306	-0.958469		0.466667	0.7
		0.466667	0.8												-1.45542	-0.617949		0.466667	0.8
		0.666667	0.7												-1.23663	-0.983147		0.666667	0.7
		0.433333	0.633333												-1.88648	-0.560576		0.433333	0.633333
		0.466667	0.7												-1.91757	-0.692202		0.466667	0.7
		0.433333	0.8												-1.83792	-0.678541		0.433333	0.8
		0.4	0.733333												-1.69803	-0.735081		0.4	0.733333
		0.433333	0.9												-1.94039	-0.767234		0.433333	0.9
		0.433333	0.7												-1.94903	-0.622674		0.433333	0.7
		0.466667	0.633333												-1.27955	-1.00265		0.466667	0.633333
		0.466667	0.7												-1.8149	-1.16955		0.466667	0.7
		0.433333	0.7												-2.13665	-0.709744		0.433333	0.7
		0.433333	0.666667												-1.67525	-1.3007		0.433333	0.666667
		0.466667	0.766667												-1.90141	-0.848916		0.466667	0.766667
		0.433333	0.8												-1.7923	-0.903813		0.433333	0.8
		0.466667	1												-2.09366	-1.12325		0.466667	1
		0.466667	0.7												-1.97054	-0.629129		0.466667	0.7
		0.433333	0.633333												-1.98745	-1.03145		0.433333	0.633333
		0.366667	0.633333												-1.7527	-1.02869		0.366667	0.633333
		0.5	0.866667												-1.21932	-0.814648		0.5	0.866667
		0.5	0.766667												-0.92415	-0.977092		0.5	0.766667
		0.333333	0.866667												-1.36352	-0.900025		0.333333	0.866667
		0.433333	0.633333												-1.53275	-1.19531		0.433333	0.633333
		0.433333	0.766667												-1.83304	-0.872208		0.433333	0.766667
		0.5	0.5												-1.44427	-0.811385		0.5	0.5
		0.466667	0.666667												-1.29048	-0.903282		0.466667	0.666667
		0.433333	0.533333												-1.64732	-1.02197		0.433333	0.533333
		0.5	0.633333												-1.56958	-1.33755		0.5	0.633333
		0.366667	0.5												-1.31273	-1.11636		0.366667	0.5
		0.733333	0.666667												-1.58021	-0.96127		0.733333	0.666667
		0.966667	0.6												-1.18577	-1.02012		0.966667	0.6
		0.7	0.866667												-1.04645	-0.60031		0.7	0.866667
		0.466667	0.533333												-1.30034	-0.698743		0.466667	0.533333
		0.666667	0.633333												-1.37983	-0.622055		0.666667	0.633333
		0.633333	0.6												-1.39598	-1.26821		0.633333	0.6
		0.3	0.533333												-1.29993	-1.11031		0.3	0.533333
		0.666667	0.866667												-1.19644	-0.691773		0.666667	0.866667
		0.766667	0.666667												-1.28699	-0.81553		0.766667	0.666667
		0.533333	0.666667												-1.4668	-0.858606		0.533333	0.666667
		0.666667	0.666667												-1.58555	-0.931415		0.666667	0.666667
		0.7	0.733333												-1.43599	-0.692668		0.7	0.733333
		1	0.633333												-1.31243	-0.870185		1	0.633333
		0.4	0.666667												-0.990243	-0.759457		0.4	0.666667
		0.366667													-1.20848	-7.51715		0.366667	1
		1													-0.993453	-0.414692		1	0.266667
		0.666667													-1.23085	-0.610809		0.666667	0.533333
		0.666667													-1.0442	-0.539421		0.666667	0.433333
		0.8													-1.16487	-0.91171		0.8	0.133333
		0.633333													-0.751093	-0.505854		0.633333	1
		0.733333													-1.07923	-0.738664		0.733333	1
		0.666667													-1.0223	-0.742115		0.666667	0.4
		1													-1.07426	-1.0244		1	0.833333
		0.433333													-1.09564	-1.20192		0.433333	0.566667
		0.666667													-1.14271	-0.763429		0.666667	0.466667
		0.666667													-1.58395	-0.737848		0.666667	0.633333
		0.466667													-1.37941	-0.767309		0.466667	0.566667
		0.3													-1.19036	-1.48776		0.3	0.366667
		0.533333													-1.06245	-1.28079		0.533333	0.366667
		0.466667													-1.18296	-0.863808		0.466667	0.366667
		0.533333													-1.04665	-0.937048		0.533333	0.533333
		0.533333													-1.32215	-1.00571		0.533333	0.5
		1													-1.4376	-1.3226		1	0.4
		0.333333													-1.5033	-1.08363		0.333333	0.4
		0.333333													-1.23091	-0.95435		0.333333	0.4
		0.5													-1.01748	-1.30975		0.5	0.433333
		0.533333													-1.30449	-1.23549		0.533333	0.4
		0.533333													-1.13719	-0.383647		0.533333	0.433333
		0.366667													-1.31168	-0.661438		0.366667	0.366667
		1													-0.781566	-0.533893		1	0.366667
		0.3													-0.854068	-0.647917		0.3	0.133333
		0.566667													-0.792567	-0.883374		0.566667	0.366667
		0.4													-1.11469	-0.581438		0.4	1
		0.333333													-1.11135	-0.828437		0.333333	0.366667
		0.366667													-0.789425	-0.551457		0.366667	0.4
		1													-0.884037	-0.57916		1	0.366667
		0.966667													-1.00036	-0.72582		0.966667	0.433333
		0.466667													-1.00839	-0.584815		0.466667	0.0333333
		0.5													-1.24799	-0.582528		0.5	0.5
		0.366667													-0.766875	-0.254201		0.366667	0.366667
		0.633333													-0.657251	-0.439105		0.633333	0.4
		0.8													-0.689193	-0.580572		0.8	0.5
		1													-0.999692	-0.524599		1	0.466667
		0.466667													-1.38386	-0.599796		0.466667	0.0666667
		0.633333													-1.29829	-0.521358		0.633333	0.0333333
		0.333333													-1.29912	-0.304228		0.333333	0.4
		0.966667													-0.699283	-0.676261		0.966667	0.0666667
		0.466667													-1.24046	-0.826329		0.466667	0.0333333
		0.366667													-1.00348	-0.49645		0.366667	0.0333333
		0.3													-1.03444	-0.530797		0.3	0.266667
		1													-1.8612	-0.42299		1	0.4
		0.266667													-0.810979	-0.864656		0.266667	0.466667
		0.566667													-1.16588	-0.508896		0.566667	0.0333333
		0.966667													-0.953253	-0.747437		0.966667	0.433333
		0.666667													-0.847354	-0.609418		0.666667	0.466667
		0.8													-0.887584	-1.06046		0.8	0.433333
		0.533333													-0.997145	-0.22246		0.533333	0.433333
		0.266667													-1.04962	-0.611332		0.266667	0.3
		0.433333													-0.700092	-1.11892		0.433333	0.466667
		0.6													-0.38703	-0.668654		0.6	0.433333
		0.766667													-0.891678	-0.762827		0.766667	0.433333
		1													-1.38039	-0.360421		1	0.333333
		0.4													-1.09364	-0.517197		0.4	0.266667
		0.733333													-1.03976	-0.359944		0.733333	0.3
		0.333333													-1.0025	-0.821501		0.333333	0.233333
		0.433333													-0.951219	-0.660848		0.433333	0.466667
		0.333333													-1.08946	-0.411928		0.333333	0.433333
		0.333333													-1.06567	-0.68576		0.333333	0.4
		0.7													-0.744892	-0.746571		0.7	0.433333
		0.9													-1.08138	-0.416872		0.9	0.4
		0.6													-1.04666	-0.311437		0.6	0.6
		0.633333													-0.979212	-0.907964		0.633333	0.566667
		0.366667													-1.37484	-0.860314		0.366667	0.5
		0.766667													-1.05753	-0.228963		0.766667	0.5
		0.3													-1.03552	-0.32723		0.3	0.566667
		0.3													-0.826239	-0.502742		0.3	0.466667
		0.333333													-1.1091	-0.978543		0.333333	0.466667
		0.6													-0.767843	-0.728006		0.6	0.5
		0.3													-1.13001	-0.402127		0.3	0.5
		1													-1.04904	-0.85913		1	0.466667
		0.766667													-1.202	-0.762076		0.766667	0.466667
		1													-0.58947	-0.739513		1	0.433333
		0.366667													-1.30894	-0.784602		0.366667	0.366667
		0.333333													-0.849993	-0.88938		0.333333	0.466667
		0.333333													-0.91807	-0.616674		0.333333	0.466667
		0.733333													-1.0714	-0.759347		0.733333	0.5
		0.4													-0.762269	-0.886783		0.4	0.366667
		0.3													-0.833673	-0.412366		0.3	1
		1													-0.750373	-0.464402		1	0.0333333
		0.8													-0.903865	-0.895062		0.8	0.0666667
		0.733333													-0.732441	-0.43843		0.733333	1
		0.5													-0.938453	-0.922505		0.5	0.733333
		0.3													-0.866562	-0.545493		0.3	0.6
		0.633333													-1.01361	-0.88038		0.633333	0.933333
		1													-1.07289	-0.611398		1	0.166667
		1													-0.955378	-0.650441		1	0.166667
		0.366667													-1.08157	-0.76243		0.366667	0.733333
		0.533333													-1.05684	-0.600627		0.533333	0.166667
		1													-1.17293	-0.518554		1	0.266667
		0.566667													-1.14349	-0.558002		0.566667	0.166667
		0.566667													-1.39226	-0.820013		0.566667	0.4
		1													-1.29507	-0.485938		1	0.166667
		0.6													-1.6632	-0.388151		0.6	1
		0.766667													-1.14703	-0.464269		0.766667	0.733333
		1													-1.00336	-0.855231		1	0.4
		0.633333													-1.1317	-0.25201		0.633333	0.3
		0.6													-0.926126	-0.82663		0.6	0.7
		0.966667													-1.39399	-0.457177		0.966667	0.666667
		0.433333													-1.1896	-0.277223		0.433333	0.633333
		0.666667													-0.874327	-0.374237		0.666667	0.233333
		0.566667													-0.980777	-0.608149		0.566667	0.4
		0.966667													-1.17794	-0.685262		0.966667	0.366667
		0.933333													-1.16202	-0.76981		0.933333	0.4
		0.566667													-1.44129	-0.582455		0.566667	0.633333
		1													-1.38005	-0.870474		1	0.1
		0.533333													-1.20316	-0.743382		0.533333	0.133333
		0.6													-1.08885	-1.08883		0.6	0.1
		0.5													-0.948272	-0.888649		0.5	0.333333
		0.666667													-1.16323	-0.718934		0.666667	0.266667
		0.966667													-1.04099	-0.925737		0.966667	0.4
		0.533333													-1.62137	-0.41682		0.533333	0.4
		0.4													-1.38182	-0.559746		0.4	0.366667
		0.466667													-0.90727	-0.726227		0.466667	0.1
		0.966667													-0.98816	-0.439522		0.966667	0.266667
		0.566667													-1.01313	-0.90837		0.566667	0.1
		0.633333													-0.964652	-0.550866		0.633333	0.433333
		0.5													-1.00307	-0.52867		0.5	0.1
		0.5													-1.17269	-0.583227		0.5	0.333333
		0.533333													-1.24146	-0.379116		0.533333	0.333333
		0.933333													-0.934463	-0.975185		0.933333	0.366667
		0.533333													-1.56856	-0.413511		0.533333	0.2
		0.533333													-1.36884	-1.13356		0.533333	0.366667
		0.366667													-1.30467	-0.890746		0.366667	0.2
		0.466667													-1.21882	-0.37825		0.466667	0.166667
		0.5													-1.26982	-1.32482		0.5	0.4
		0.4													-1.71539	-0.761086		0.4	0.166667
		0.366667													-1.64714	-0.579766		0.366667	0.1
		0.4													-1.65227	-0.575014		0.4	0.0333333
		0.333333													-1.34472	-0.906036		0.333333	0.333333
		0.4													-1.64977	-0.847147		0.4	0.0333333
		0.333333													-1.36745	-1.68041		0.333333	0.233333
		0.466667													-1.25947	-0.803094		0.466667	0.2
		0.4													-1.14105	-0.580071		0.4	0.233333
		0.5													-1.1038	-0.983816		0.5	0.166667
		0.466667													-1.40866	-0.630642		0.466667	0.633333
		0.466667													-1.39494	-0.3117		0.466667	0.533333
		0.4													-1.02663	-0.482022		0.4	0.266667
		0.366667													-1.21037	-0.57068		0.366667	0.666667
		0.433333													-1.22455	-0.593517		0.433333	0.633333
		0.433333													-0.975683	-0.479163		0.433333	0.166667
		0.333333													-1.26053	-0.699599		0.333333	0.2
		0.5													-1.09223	-0.719591		0.5	0.2
		0.366667													-1.19262	-0.556314		0.366667	0.2
		0.333333													-1.26683	-0.564406		0.333333	0.2
		0.366667													-0.947502	-0.338325		0.366667	0.766667
		0.4													-1.59884	-0.567928		0.4	0.166667
		0.366667													-1.10757	-0.462909		0.366667	0.133333
		0.433333													-1.86079	-0.385778		0.433333	0.2
		0.4													-1.38043	-0.398176		0.4	0.266667
		0.366667													-1.02327	-0.424357		0.366667	0.366667
		0.366667													-1.35406	-0.59022		0.366667	0.666667
		0.366667													-0.979673	-0.170185		0.366667	0.266667
		0.366667													-1.30044	-0.376239		0.366667	0.533333
		0.933333													-1.07871	-0.705399		0.933333	0.633333
		0.366667													-1.03517	-0.454646		0.366667	0.6
		0.366667													-1.43806	-0.627618		0.366667	0.6
		0.333333													-0.863342	-0.457546		0.333333	0.633333
		0.366667													-1.08391	-0.593072		0.366667	0.633333
		0.6													-1.12011	-0.602559		0.6	0.633333
		0.5													-1.1693	-0.913933		0.5	0.633333
		0.733333													-1.18994			0.733333
		0.5													-1.08717			0.5
		0.5													-0.783329			0.5
		0.466667													-0.809722			0.466667
		0.433333													-1.03017			0.433333
		0.566667													-1.00405			0.566667
		0.433333													-1.02876			0.433333
		0.633333													-0.819258			0.633333
		0.433333													-0.842959			0.433333
		0.466667													-1.17364			0.466667
		0.5													-1.12931			0.5
		0.366667													-1.21442			0.366667
		0.7													-1.02625			0.7
		0.433333													-1.30036			0.433333
		0.666667													-1.21638			0.666667
		0.566667													-1.10808			0.566667
		0.433333													-1.01552			0.433333
		0.3													-0.773751			0.3
		0.5													-1.16843			0.5
		0.5													-0.734158			0.5
		0.433333													-1.02061			0.433333
		0.466667													-0.917715			0.466667
		0.633333													-0.856236			0.633333
		0.466667													-1.03691			0.466667
		0.433333													-1.40172			0.433333
		0.633333													-1.1432			0.633333
		0.566667													-1.17108			0.566667
		0.133333													-1.2831			0.133333
		0.833333													-0.689651			0.833333
		0.4													-1.34939			0.4
		0.7													-1.18284			0.7
		0.6													-1.01095			0.6
		0.4													-1.34847			0.4
		0.4													-1.13085			0.4
		0.433333													-1.29033			0.433333
		0.433333													-0.897614			0.433333
		0.366667													-1.11607			0.366667
		0.433333													-1.07449			0.433333
		0.4													-1.06336			0.4
		0.6													-1.17322			0.6
		0.433333													-1.0534			0.433333
		0.566667													-1.21299			0.566667
		0.4													-1.31456			0.4
		0.566667													-0.877604			0.566667
		0.4													-0.64265			0.4
		0.433333													-0.822709			0.433333
		0.733333													-1.24597			0.733333
		0.4													-0.923204			0.4
		0.333333													-0.780414			0.333333
		0.466667													-1.28549			0.466667
		0.5													-0.90344			0.5
		0.233333													-0.886907			0.233333
		0.566667													-0.784743			0.566667
		0.466667													-1.06149			0.466667
		0.266667													-0.913167			0.266667
		0.466667													-0.951368			0.466667
		0.6													-0.792245			0.6
		0.533333													-1.05703			0.533333
		0.7													-0.713012			0.7
		0.766667													-1.22148			0.766667
		0.566667													-0.835014			0.566667
		0.4													-1.07204			0.4
		0.4													-0.980371			0.4
		0.5													-0.981545			0.5
		0.4													-1.12477			0.4
		0.533333													-1.03045			0.533333
		0.466667													-0.93968			0.466667
		0.333333													-1.29683			0.333333
		0.5													-0.899722			0.5
		0.4													-0.829769			0.4
		0.666667													-1.02528			0.666667
		0.566667													-1.4167			0.566667
		0.566667													-1.1598			0.566667
		0.166667													-0.95073			0.166667
		0.566667													-1.1252			0.566667
		0.633333													-1.11713			0.633333
		0.533333													-1.17648			0.533333
		0.533333													-1.44356			0.533333
		0.533333													-1.23241			0.533333
		0.5													-1.14144			0.5
		0.533333													-0.964756			0.533333
		0.466667													-1.35976			0.466667
		0.466667													-0.951871			0.466667
		0.466667													-0.78675			0.466667
		0.433333													-0.975933			0.433333
		0.466667													-0.974504			0.466667
		0.633333													-0.914725			0.633333
		0.6													-1.16719			0.6
		0.466667													-0.93223			0.466667
		0.433333													-1.17731			0.433333
		0.4													-1.12807			0.4
		0.5													-1.35689			0.5
		0.5													-0.775722			0.5
		0.666667													-1.26008			0.666667
		0.2													-0.898109			0.2
		0.666667													-1.23228			0.666667
		0.633333													-0.828263			0.633333
		0.233333													-0.884639			0.233333
		0.4													-0.974796			0.4
		0.7													-0.675456			0.7
		0.666667													-1.15048			0.666667
		0.6													-1.10567			0.6
		0.766667													-0.967261			0.766667
		0.5													-1.01584			0.5
		0.633333													-0.962111			0.633333
		0.866667													-1.08311			0.866667
		0.5													-0.99572			0.5
		0.433333													-1.18679			0.433333
		0.433333													-0.775322			0.433333
		0.666667													-0.916572			0.666667
		0.666667													-0.872021			0.666667
		0.6													-1.00405			0.6
		0.866667													-0.831117			0.866667
		0.566667													-1.12738			0.566667
		0.5													-1.22209			0.5
		0.433333													-0.850912			0.433333
		0.833333													-0.795709			0.833333
		0.666667													-0.919562			0.666667
		0.5													-1.20857			0.5
		0.366667													-0.915766			0.366667
		0.733333													-1.15973			0.733333
		0.566667													-1.41132			0.566667
		0.433333													-0.923313			0.433333
		0.433333													-0.822556			0.433333
		0.366667													-0.934178			0.366667
		0.166667													-1.04317			0.166667
		0.633333													-0.82262			0.633333
		0.566667													-0.984837			0.566667
		0.5													-0.954245			0.5
		0.533333													-0.965957			0.533333
		0.5													-0.793828			0.5
		0.366667													-0.997763			0.366667
		0.566667													-1.20173			0.566667
		0.433333													-1.02025			0.433333
		0.4													-0.942194			0.4
		0.533333													-1.28811			0.533333
		0.5													-0.98829			0.5
		0.633333													-0.764808			0.633333
		0.5													-1.26032			0.5
		0.433333													-0.9643			0.433333
		0.333333													-0.897717			0.333333
		0.333333													-0.862319			0.333333
		0.6													-0.983599			0.6
		0.366667													-0.793169			0.366667
		0.366667													-0.690922			0.366667
		0.633333													-0.787593			0.633333
		0.4													-1.14098			0.4
		0.666667													-0.947736			0.666667
		0.466667													-1.29313			0.466667
		0.366667													-0.906784			0.366667
		0.566667													-1.19066			0.566667
		0.433333													-0.900685			0.433333
		0.466667													-1.06027			0.466667
		0.5													-0.921236			0.5
		0.466667													-1.11098			0.466667
		0.466667													-1.08238			0.466667
		0.633333													-0.987923			0.633333
		0.233333													-1.00062			0.233333
		0.466667													-0.940709			0.466667
		0.466667													-0.752926			0.466667
		0.5													-1.34303			0.5
		0.4													-0.78134			0.4
		0.433333													-0.741186			0.433333
		0.466667													-1.1513			0.466667
		1													-1.09386			1
		0.533333													-1.20419			0.533333
		0.5													-1.08908			0.5
		0.533333													-1.06446			0.533333
		0.566667													-0.862864			0.566667
		0.4													-1.10143			0.4
		0.233333													-1.19707			0.233333
		0.566667													-0.793951			0.566667
		0.633333													-0.728162			0.633333
		0.633333													-0.948179			0.633333
		0.466667													-0.819839			0.466667
		0.666667													-1.18289			0.666667
		0.633333													-1.18372			0.633333
		0.466667													-1.32411			0.466667
		0.433333													-1.53175			0.433333
		0.4													-1.27399			0.4
		0.533333													-1.40501			0.533333
		0.166667													-0.94024			0.166667
		0.3													-1.36726			0.3
		0.433333													-1.50787			0.433333
		0.466667													-0.98876			0.466667
		0.533333													-1.29383			0.533333
		0.533333													-1.36981			0.533333
		0.366667													-1.00786			0.366667
		0.533333													-0.899371			0.533333
		0.433333													-1.2987			0.433333
		0.466667													-1.30872			0.466667
		0.533333													-1.30689			0.533333
		0.533333													-1.26668			0.533333
		0.366667													-1.01317			0.366667
		0.5													-0.913537			0.5
		0.533333													-1.07631			0.533333
		0.466667													-1.16953			0.466667
		0.166667													-1.01629			0.166667
		0.4													-0.914962			0.4
		0.466667													-0.869096			0.466667
		0.433333													-0.809951			0.433333
		0.566667													-1.24996			0.566667
		0.466667													-1.15948			0.466667
		0.5													-1.17888			0.5
		0.5													-0.963119			0.5
		0.466667													-1.3161			0.466667
		0.366667													-1.08857			0.366667
		0.433333													-1.06565			0.433333
		0.466667													-1.25434			0.466667
		0.566667													-1.40696			0.566667
		0.6													-1.19066			0.6
		0.4													-1.3842			0.4
		0.3													-1.04082			0.3
		0.366667													-1.36508			0.366667
		0.366667													-1.7812			0.366667
		0.4													-1.51223			0.4
		0.466667													-1.2549			0.466667
		0.333333													-1.37718			0.333333
		0.4													-1.12805			0.4
		0.433333													-1.01166			0.433333
		0.533333													-1.35258			0.533333
		0.4													-1.06063			0.4
		0.466667													-1.35676			0.466667
		0.466667													-1.1152			0.466667
		0.466667													-1.24217			0.466667
		0.566667													-1.03425			0.566667
		0.6													-0.889887			0.6
		0.333333													-1.22494			0.333333
		0.4													-1.09411			0.4
		0.633333													-0.810204			0.633333
		0.633333													-0.891798			0.633333
		0.466667													-1.39029			0.466667
		0.6													-1.29763			0.6
		0.466667													-1.21741			0.466667
		0.433333													-1.40018			0.433333
		0.4													-0.919416			0.4
		0.366667													-0.923817			0.366667
		0.533333													-1.3877			0.533333
		0.333333													-1.48885			0.333333
		0.333333													-1.17672			0.333333
		0.3													-1.08665			0.3
		0.4													-0.841808			0.4
		0.533333													-1.41966			0.533333
		0.466667													-1.26916			0.466667
		0.466667													-1.25569			0.466667
		0.333333													-1.05128			0.333333
		0.666667													-1.00878			0.666667
		0.333333													-0.915777			0.333333
		0.566667													-0.999567			0.566667
		0.666667													-0.942862			0.666667
		0.566667													-0.790997			0.566667
		0.633333													-0.894713			0.633333
		0.533333													-1.09999			0.533333
		0.666667													-0.946284			0.666667
		0.433333													-0.975099			0.433333
		0.666667													-1.43531			0.666667
		0.5													-1.16578			0.5
		0.5													-1.65605			0.5
		0.4													-1.28983			0.4
		0.5													-1.13004			0.5
		0.5													-1.31804			0.5
		0.5													-0.981776			0.5
		0.366667													-1.0163			0.366667
		0.333333													-1.37801			0.333333
		0.433333													-1.10752			0.433333
		0.5													-0.904819			0.5
		0.566667													-1.36741			0.566667
		0.266667													-0.90648			0.266667
		0.333333													-1.25119			0.333333
		0.333333													-1.64064			0.333333
		0.366667													-1.45716			0.366667
		0.333333													-1.30647			0.333333
		1													-0.890123			1
		0.966667													-1.25952			0.966667
		0.4													-1.69423			0.4
		0.4													-1.88838			0.4
		0.433333													-1.69159			0.433333
		0.4													-1.26152			0.4
		0.466667													-1.00994			0.466667
		0.366667													-1.07161			0.366667
		0.4													-1.68714			0.4
		0.366667													-1.599			0.366667
		1													-0.754399			1
		0.366667													-1.92599			0.366667
		0.366667													-1.18786			0.366667
		0.366667													-1.64108			0.366667
		0.333333													-1.78284			0.333333
		0.333333													-1.32596			0.333333
		0.3													-1.42396			0.3
		0.333333													-1.68406			0.333333
		0.433333													-0.85983			0.433333
		0.3													-1.27764			0.3
		0.3													-1.28547			0.3
		0.866667													-0.963736			0.866667
		0.366667													-1.13171			0.366667
		0.466667													-1.4916			0.466667
		0.4													-1.1683			0.4
		0.333333													-1.67335			0.333333
		0.466667													-0.90666			0.466667
		0.466667													-1.35823			0.466667
		0.333333													-1.29346			0.333333
		0.333333													-1.2581			0.333333
		0.5													-0.765442			0.5
		0.333333													-1.5716			0.333333
		0.4													-1.61605			0.4
		0.333333													-1.86337			0.333333
		0.466667													-1.26776			0.466667
		0.3													-0.897093			0.3
		0.3													-1.46203			0.3
		0.3													-1.39972			0.3
		0.333333													-2.03477			0.333333
		0.333333													-0.947673			0.333333
		0.3													-1.58625			0.3
		0.3													-1.16102			0.3
		0.3													-1.32902			0.3
		0.333333													-1.5164			0.333333
		0.333333													-1.54407			0.333333
		0.366667													-1.39994			0.366667
		0.3													-1.30513			0.3
		0.333333													-1.18454			0.333333
		0.333333													-1.05879			0.333333
		0.333333													-1.07332			0.333333
		0.3													-0.813077			0.3
		0.3													-0.924164			0.3
		0.5													-1.70075			0.5
		0.533333													-1.6304			0.533333
		0.533333													-2.33373			0.533333
		0.3													-1.37571			0.3
		0.5													-1.50425			0.5
		0.566667													-1.49874			0.566667
		0.533333													-2.04904			0.533333
		0.533333													-1.5817			0.533333
		0.566667													-1.49574			0.566667
		0.566667													-1.39384			0.566667
		0.533333													-1.77583			0.533333
		0.566667													-1.85333			0.566667
		0.466667													-2.23753			0.466667
		0.566667													-2.28673			0.566667
		0.5													-2.12946			0.5
		0.533333													-2.74386			0.533333
		0.466667													-2.26859			0.466667
		0.466667													-2.17103			0.466667
		0.533333													-1.581			0.533333
		0.5													-1.75324			0.5
		0.5													-2.15953			0.5
		0.433333													-2.52165			0.433333
		0.533333													-1.96375			0.533333
		0.5													-1.61008			0.5
		0.433333													-1.47315			0.433333
		0.433333													-1.53469			0.433333
		0.4													-1.75921			0.4
		0.466667													-1.47605			0.466667
		0.466667													-2.09803			0.466667
		0.466667													-2.63063			0.466667
		0.5													-1.55281			0.5
		0.533333													-1.46951			0.533333
		0.433333													-1.38026			0.433333
		0.466667													-1.25857			0.466667
		0.433333													-1.40345			0.433333
		0.5													-1.74984			0.5
		0.533333													-1.19595			0.533333
		0.5													-1.5565			0.5
		0.633333													-1.14124			0.633333
		0.433333													-1.95645			0.433333
		0.533333													-1.54706			0.533333
		0.533333													-2.07433			0.533333
		0.366667													-2.06522			0.366667
		0.333333													-1.468			0.333333
		0.4													-1.67202			0.4
		0.533333													-1.32227			0.533333
		0.4													-1.30452			0.4
		0.366667													-1.21376			0.366667
		0.4													-1.65175			0.4
		0.633333													-1.09846			0.633333
		0.333333													-1.60352			0.333333
		0.6													-1.2536			0.6
		0.4													-1.72249			0.4
		0.366667													-1.79272			0.366667
		0.533333													-2.11677			0.533333
		0.4													-1.66817			0.4
		0.366667													-1.50994			0.366667
		0.433333													-1.86311			0.433333
		0.433333													-1.17652			0.433333
		0.433333													-1.3749			0.433333
		0.4													-1.22876			0.4
		0.566667													-1.52204			0.566667
		0.433333													-1.45114			0.433333
		0.4													-1.84748			0.4
		0.433333													-1.93679			0.433333
		0.4													-1.55636			0.4
		0.6													-1.32089			0.6
		0.366667													-1.50204			0.366667
		0.366667													-1.11155			0.366667
		0.566667													-1.11268			0.566667
		0.333333													-1.51482			0.333333
		0.666667													-0.814129			0.666667
		0.366667													-1.96019			0.366667
		0.333333													-1.02888			0.333333
		0.5													-0.936583			0.5
		0.4													-2.04808			0.4
		0.733333													-1.18631			0.733333
		0.433333													-2.35621			0.433333
		0.3													-1.36605			0.3
		0.6													-1.68478			0.6
		0.366667													-1.40912			0.366667
		0.333333													-1.46975			0.333333
		0.366667													-1.53727			0.366667
		0.533333													-1.53756			0.533333
		0.4													-2.02548			0.4
		0.433333													-1.81286			0.433333
		0.566667													-1.62897			0.566667
		0.366667													-1.70245			0.366667
		0.533333													-1.44904			0.533333
		0.366667													-1.64274			0.366667
		0.566667													-1.55495			0.566667
		0.566667													-1.61143			0.566667
		0.433333													-1.54398			0.433333
		0.4													-1.6642			0.4
		0.566667													-1.28477			0.566667
		0.6													-1.49703			0.6
		0.566667													-1.47631			0.566667
		0.5													-1.19504			0.5
		0.766667													-1.57398			0.766667
		0.533333													-1.37474			0.533333
		0.4													-1.09579			0.4
		0.533333													-1.67699			0.533333
		0.533333													-1.36531			0.533333
		0.4													-2.02926			0.4
		0.366667													-1.0038			0.366667
		0.166667													-0.903952			0.166667
		0.6													-1.15561			0.6
		0.566667													-2.1964			0.566667
		0.466667													-1.89385			0.466667
		0.533333													-2.42295			0.533333
		0.433333													-1.42043			0.433333
		0.533333													-1.11759			0.533333
		0.433333													-0.906319			0.433333
		0.566667													-2.56589			0.566667
		0.433333													-1.20466			0.433333
		0.366667													-1.12124			0.366667
		0.433333													-1.5796			0.433333
		0.733333													-1.32094			0.733333
		0.5													-1.46518			0.5
		0.4													-1.57958			0.4
		0.4													-1.65548			0.4
		0.4													-1.26868			0.4
		0.4													-1.75127			0.4
		0.466667													-1.47102			0.466667
		0.433333													-1.42199			0.433333
		0.366667													-1.58811			0.366667
		0.433333													-1.11144			0.433333
		0.3													-1.16078			0.3
		0.666667													-1.33316			0.666667
		0.533333													-1.42902			0.533333
		0.433333													-1.25019			0.433333
		0.466667													-1.40993			0.466667
		0.466667													-1.75064			0.466667
		0.3													-1.22659			0.3
		0.533333													-1.95089			0.533333
		0.6													-1.83897			0.6
		0.466667													-2.02906			0.466667
		0.533333													-1.68428			0.533333
		0.566667													-1.83793			0.566667
		0.466667													-1.31414			0.466667
		0.533333													-1.73172			0.533333
		0.6													-2.21196			0.6
		0.533333													-2.0146			0.533333
		0.533333													-1.46571			0.533333
		0.533333													-2.05576			0.533333
		0.5													-2.44774			0.5
		0.533333													-1.60056			0.533333
		0.533333													-1.69446			0.533333
		0.433333													-1.68853			0.433333
		0.366667													-1.99652			0.366667
		0.433333													-1.78371			0.433333
		0.4													-1.18407			0.4
		0.633333													-1.52379			0.633333
		0.433333													-1.22532			0.433333
		0.433333													-1.07122			0.433333
		0.4													-1.81123			0.4
		0.433333													-1.75894			0.433333
		0.566667													-1.88626			0.566667
		0.4													-1.84105			0.4
		0.5													-1.83109			0.5
		0.466667													-1.97926			0.466667
		0.533333													-1.17138			0.533333
		0.566667													-1.48303			0.566667
		0.533333													-1.48012			0.533333
		0.533333													-1.70916			0.533333
		0.533333													-1.03547			0.533333
		0.533333													-1.42272			0.533333
		0.566667													-1.45429			0.566667
		0.566667													-1.65587			0.566667
		0.533333													-2.23503			0.533333
		0.433333													-1.51743			0.433333
		0.5													-1.71382			0.5
		0.566667													-1.75232			0.566667
		0.533333													-1.49371			0.533333
		0.566667													-2.0046			0.566667
		0.333333													-1.7443			0.333333
		0.6													-1.47968			0.6
		0.333333													-1.61063			0.333333
		0.433333													-1.28511			0.433333
		0.6													-1.52882			0.6
		0.533333													-1.85545			0.533333
		0.566667													-1.8611			0.566667
		0.566667													-1.96415			0.566667
															-1.10115			0.6
															-0.564453			0.566667
															-0.84848			0.866667
															-0.31807			0.566667
															-0.515597			0.566667
															-0.412636			0.766667
															-0.523323			0.666667
															-0.738646			0.6
															-0.448981			0.766667
															-0.519263			0.6
															-0.695688			0.6
															-0.857449			0.433333
															-0.633463			0.5
															-0.503106			1
															-0.695175			0.633333
															-0.84305			0.5
															-1.0365			0.966667
															-0.554474			0.866667
															-0.697819			0.566667
															-0.367662			0.5
															-0.788848			0.533333
															-0.524319			0.466667
															-1.04296			0.466667
															-0.970623			0.733333
															-0.789284			0.433333
															-1.06155			0.833333
															-0.688977			0.533333
															-0.767919			0.433333
															-0.268326			0.366667
															-0.595993			0.533333
															-0.862553			0.5
															-1.20912			0.366667
															-1.53738			0.433333
															-1.53398			0.433333
															-0.926252			0.5
															-0.417903			0.533333
															-0.999223			0.5
															-0.971316			0.533333
															-1.28739			0.5
															-1.08286			0.633333
															-1.1847			0.566667
															-0.948743			0.533333
															-0.827671			0.6
															-1.05981			0.533333
															-0.946668			0.533333
															-0.887433			0.566667
															-0.665807			0.466667
															-1.0757			0.633333
															-0.997189			0.6
															-0.717357			0.566667
															-0.967265			0.6
															-1.15389			0.633333
															-1.16459			0.6
															-0.817388			0.566667
															-1.02478			0.566667
															-1.11851			0.633333
															-1.0412			0.6
															-1.04788			0.5
															-1.08916			0.533333
															-1.04495			0.6
															-0.795372			0.566667
															-0.905112			0.533333
															-0.694374			0.6
															-0.915028			0.6
															-0.874145			0.6
															-1.17079			0.5
															-0.951518			0.5
															-1.05876			0.566667
															-1.05558			0.566667
															-1.09791			0.666667
															-0.989638			0.6
															-0.90491			0.566667
															-1.15703			0.666667
															-1.22115			0.566667
															-0.791298			0.466667
															-1.23444			0.5
															-0.891619			0.666667
															-1.01409			0.666667
															-1.08528			0.4
															-1.05254			0.666667
															-1.24531			0.6
															-0.928687			0.633333
															-0.786149			0.566667
															-0.770967			0.466667
															-0.970236			0.566667
															-0.804225			0.533333
															-0.6405			0.666667
															-1.04547			0.666667
															-0.692789			0.666667
															-1.02628			0.533333
															-1.2898			0.533333
															-0.999			0.633333
															-0.902503			0.6
															-0.942492			0.633333
															-0.705736			0.533333
															-1.22058			0.733333
															-1.02355			0.7
															-0.999141			0.566667
															-0.740263			0.566667
															-0.94325			0.666667
															-1.02067			0.566667
															-1.32902			0.566667
															-1.1596			0.566667
															-1.20453			0.533333
															-0.8234			0.533333
															-1.33053			0.7
															-0.765999			0.733333
															-1.09412			0.6
															-0.960816			0.466667
															-0.899581			0.966667
															-0.822435			0.566667
															-0.907519			0.3
															-0.803016			0.633333
															-0.62006			1
															-0.767082			0.566667
															-0.994975			0.5
															-0.643423			0.3
															-0.47558			0.966667
															-0.687446			0.733333
															-0.602913			0.566667
															-1.01071			0.666667
															-0.989658			0.5
															-0.91049			0.3
															-0.422578			0.4
															-0.95165			0.4
															-0.803677			1
															-0.798001			0.466667
															-0.691028			0.966667
															-1.07147			0.966667
															-0.384876			0.7
															-0.728973			0.3
															-0.975774			0.266667
															-0.80745			0.8
															-0.942728			1
															-0.581945			1
															-0.77274			0.633333
															-0.750157			0.333333
															-0.550918			0.833333
															-1.16879			0.4
															-0.980832			0.533333
															-0.702921			0.266667
															-0.684159			0.933333
															-1.01393			0.366667
															-0.84737			0.333333
															-0.822702			0.6
															-0.806485			0.333333
															-1.22146			0.633333
															-0.76985			0.333333
															-0.845305			0.266667
															-0.884824			0.966667
															-0.814087			0.6
															-0.95359			0.666667
															-0.638016			0.733333
															-1.10686			0.333333
															-0.582531			0.3
															-0.630298			1
															-0.768275			1
															-0.910671			0.733333
															-0.841448			1
															-0.83588			0.3
															-1.06261			0.466667
															-0.906354			1
															-1.07621			0.466667
															-0.822472			0.433333
															-0.659385			0.433333
															-0.964106			0.366667
															-0.885753			0.533333
															-0.858418			0.466667
															-0.833964			0.7
															-0.966946			0.5
															-0.805244			0.366667
															-1.44021			0.433333
															-1.40709			0.433333
															-1.39372			0.366667
															-1.54379			0.366667
															-1.60317			0.366667
															-1.13315			0.433333
															-1.35607			0.4
															-1.17028			0.433333
															-1.10859			0.466667
															-0.847575			0.5
															-0.99175			0.366667
															-0.888768			0.4
															-1.08122			0.366667
															-1.20133			0.466667
															-0.976178			0.466667
															-1.24916			0.466667
															-0.944819			0.366667
															-1.37004			0.4
															-1.26651			0.366667
															-0.813051			0.333333
															-1.06228			0.4
															-0.52077			0.533333
															-0.92247			0.366667
															-0.867072			0.4
															-1.21946			0.4
															-0.921722			0.333333
															-0.876817			0.4
															-0.94011			0.366667
															-1.23789			0.566667
															-0.73062			0.766667
															-0.895473			0.566667
															-1.73668			0.433333
															-1.36861			0.533333
															-1.43018			0.466667
															-1.05853			0.5
															-1.41822			0.466667
															-1.51906			0.466667
															-1.45442			0.433333
															-1.89735			0.433333
															-1.79468			0.5
															-1.12486			0.466667
															-1.42263			0.5
															-1.62996			0.466667
															-0.978207			0.5
															-1.5385			0.433333
															-1.25328			0.4
															-1.41813			0.466667
															-1.08837			0.433333
															-1.4405			0.433333
															-1.46168			0.466667
															-1.61644			0.433333
															-1.23694			0.433333
															-1.56532			0.433333
															-1.99151			0.466667
															-0.998545			0.433333
															-1.311			0.433333
															-1.83597			0.366667
															-1.18134			0.333333
															-1.37035			0.466667
															-1.48099			0.466667
															-1.43091			0.466667
															-1.43595			0.4
															-1.67213			0.433333
															-1.3886			0.433333
															-1.04285			0.433333
															-1.15956			0.466667
															-1.55141			0.466667
															-1.30189			0.433333
															-1.30571			0.466667
															-1.17543			0.466667
															-1.3476			0.433333
															-1.20356			0.4
															-1.61871			0.433333
															-1.29897			0.4
															-1.53922			0.466667
															-1.1897			0.533333
															-1.10038			0.5
															-1.09147			0.433333
															-1.01968			0.533333
															-1.44299			0.5
															-1.35001			0.5
															-0.97464			0.533333
															-1.29172			0.466667
															-0.975068			0.466667
															-1.41901			0.566667
															-1.12267			0.433333
															-1.06877			0.466667
															-1.42491			0.366667
															-1.30642			0.466667
															-1.07135			0.5
															-0.776334			0.233333
															-0.889512			0.533333
															-1.3342			0.366667
															-1.17186			0.566667
															-0.977744			0.333333
															-1.39599			0.366667
															-1.12998			0.533333
															-1.00917			0.466667
															-1.42936			0.433333
															-1.574			0.466667
															-1.56376			0.433333
															-1.44552			0.433333
															-1.07364			0.533333
															-1.06767			0.533333
															-1.75357			0.533333
															-1.73004			0.4
															-1.39634			0.533333
															-1.27221			0.366667
															-1.07592			0.433333
															-1.39122			0.4
															-1.43975			0.4
															-1.50608			0.433333
															-1.19288			0.5
															-1.41646			0.433333
															-1.6521			0.466667
															-1.50426			0.433333
															-1.58355			0.533333
															-1.44067			0.433333
															-1.97992			0.433333
															-1.56673			0.433333
															-1.38553			0.433333
															-1.2815			0.366667
															-1.36246			0.4
															-1.21262			0.466667
															-1.59439			0.466667
															-1.12067			0.466667
															-1.34673			0.466667
															-1.81042			0.466667
															-1.54726			0.433333
															-1.34518			0.333333
															-1.20067			0.433333
															-1.48614			0.433333
															-1.44016			0.366667
															-1.41319			0.4
															-1.23191			0.4
															-1.19983			0.5
															-0.931711			0.466667
															-1.17438			0.466667
															-1.02092			0.366667
															-1.62735			0.5
															-1.5768			0.433333
															-1.05995			0.466667
															-1.17376			0.4
															-1.50371			0.466667
															-1.42267			0.5
															-1.44833			0.433333
															-1.46609			0.5
															-1.24536			0.5
															-1.77496			0.466667
															-0.915521			0.466667
															-1.32334			0.366667
															-1.3116			0.466667
															-1.47005			0.433333
															-1.52781			0.5
															-1.5189			0.433333
															-1.86165			0.4
															-1.16861			0.466667
															-1.31096			0.366667
															-1.67654			0.433333
															-1.40782			0.466667
															-1.28016			0.4
															-1.24374			0.466667
															-1.1552			0.5
															-1.68348			0.433333
															-1.72813			0.433333
															-1.52954			0.466667
															-1.51512			0.433333
															-1.08774			0.433333
															-1.62859			0.466667
															-1.40225			0.433333
															-1.706			0.466667
															-1.37415			0.433333
															-1.68442			0.466667
															-1.53116			0.5
															-1.39684			0.466667
															-1.36329			0.4
															-1.30852			0.266667
															-1.79311			0.433333
															-1.34172			0.433333
															-1.43173			0.466667
															-1.39698			0.4
															-1.54554			0.466667
															-1.39271			0.5
															-1.19908			0.433333
															-1.52037			0.433333
															-0.928665			0.433333
															-1.33741			0.466667
															-1.36042			0.433333
															-1.5344			0.4
															-1.81251			0.4
															-1.70162			0.433333
															-1.54432			0.4
															-1.46728			0.466667
															-1.76776			0.4
															-1.45337			0.366667
															-1.78955			0.433333
															-1.39313			0.4
															-1.86044			0.433333
															-1.41134			0.433333
															-1.19831			0.466667
															-1.68174			0.4
															-1.67646			0.433333
															-1.48654			0.433333
															-1.70886			0.433333
															-1.66218			0.433333
															-1.6097			0.433333
															-1.48524			0.466667
															-1.62485			0.433333
															-2.20266			0.366667
															-1.68019			0.4
															-1.70382			0.433333
															-1.78629			0.466667
															-1.75303			0.466667
															-1.53965			0.4
															-1.14677			0.433333
															-1.67531			0.466667
															-2.09641			0.433333
															-1.53173			0.466667
															-1.06005			0.466667
															-1.588			0.433333
															-1.64091			0.433333
															-1.1595			0.433333
															-1.34713			0.433333
															-1.36342			0.5
															-1.68661			0.433333
															-1.4261			0.433333
															-1.28125			0.4
															-1.0353			0.466667
															-0.801664			0.466667
															-0.856825			0.4
															-0.971133			0.433333
															-0.994784			0.466667
															-1.4568			0.433333
															-1.26974			0.533333
															-0.898957			0.533333

## Sheet: Figure 4
		ACh increases following reversal predict lose-shift behavior
	Fig. 4c (Left)														mouse 1	male
	Session	Mouse													mouse 2	male
		1	2	3	4	5	6	7	8	9	10	11			mouse 3	female
	A5	0.68	0.655172	0.6	0.6	0.6	0.631579	0.6	0.65	0.8	0.65	0.6			mouse 4	male
	R1	0.282051	-0.1	0.235294	0.333333	0.2	-0.133333	-0.05	-0.6	-0.454545	-0.2	-0.25			mouse 5	female
	R2	0.333333	-0.1	0.0588235	0.583333	-0.657143	-0.578947	0.0322581	0.4	-0.25	0.95	-0.4			mouse 6	male
	R3	0.529412	0.35	0.5	0.533333	0.266667	-0.0769231	0.1	0	0.2	0.9	0.65			mouse 7	male
	R4	0.25	0.5	0.6	0.8	0.677419	0.55	0.3	0.1	0.85	0.85	0.65			mouse 8	male
	R5	0.65	0.55	0.515152	0.7	0.6	0.8	0.65	0.55	0.7	0.75	0.8			mouse 9	female
															mouse 10	male
															mouse 11	female
	Fig. 4c (Right)					Fig. 4d
	Mouse	A5	R1			Mouse	Early		Late
	1	84	64.1026				Reward	No reward	Reward	No reward
	2	82.7586	45			1	1.09273	1.54575	1.79985	0.158009
	3	80	61.7647			2	0.685313	1.36914	0.292773	0.11069
	4	80	66.6667			3	2.55095	4.03039	0.203868	0.167879
	5	80	60			4	3.09945	3.21325	2.12793	1.13862
	6	81.5789	43.3333			5	0.671244	0.843146	1.72746	2.01965
	7	80	47.5			6	0.995563	0.866636	1.69428	1.96171
	8	82.5	20			7	0.78598	0.861153	1.00985	0.92106
	9	90	27.2727			8	0.0694627	0.368646	1.79985	0.158009
	10	82.5	40			9	1.91497	1.52488	4.197	2.79051
	11	80	37.5			10	0.876214	1.85908	0.705378	0.56597
						11	1.54275	2.40903	2.02167	0.48507
	Fig. 4e							Fig. 4h
	Mouse	Early		Late
		Reward	No reward	Reward	No reward			Mouse	Reward	No reward
	1	28.0963	31.2405	44.4663	30.2358			1	-1.267	2.754
	2	35.6133	36.2556	27.1701	22.4541			2	-0.289	1.119
	3	18.0104	17.0248	42.6774	33.4197			3	-0.3626	0.1432
	4	13.9255	13.9875	34.5184	37.0089			4	-2.212	1.15
	5	5.44785	6.69074	46.863	47.8564			5	-0.9384	0.819
	6	24.4456	33.1437	51.69	51.9859			6	-0.9695	0.2043
	7	40.1849	45.1089	36.1346	39.5481			7	-0.3813	0.707
	8	15.6836	14.707	45.0038	30.9696			8	-0.544	0.3699
	9	34.8883	23.6263	26.8219	11.9588			9	-0.6951	0.1225
	10	34.5415	40.7078	35.9332	32.02			10	-0.1834	0.3691
	11	30.83	25.9321	47.4555	46.3004			11	-0.6337	0.3682
	Fig. 4j					Fig. 4k
	Mouse	Mean ACh (z-score)	Lose-shift probability (%)			Trial	Mean ACh (z-score)	Velocity (cm/s)
	1	2.754	60.8696			1	-5.104	2.092
	2	1.119	43.2432			2	0.3199	2.082
	3	0.1432	28.9474			3	-0.1826	1.283
	4	1.15	68.75			4	-0.07707	2.069
	5	0.819	35.2941			5	-3.142	1.627
	6	0.2043	43.3333			6	2.058	0.805
	7	0.707	51.1628			7	3.945	1.191
	8	0.3699	46.9388			8	-0.5641	-3.231
	9	0.1225	24.4898			9	-1.407	-1.486
	10	0.3691	20.8333			10	18.11	1.084
	11	0.3682	30			11	4.041	8.054
						12	6.426	-7.454
						13	6.687	0.5025
						14	-2.576	2.649
						15	-0.08013	5.35
						16	-1.489	1.185
						17	2.633	2.218
						18	-0.7704	1.405
						19	0.4323	1.29
						20	5.13	0.4076
						21	9.047	0.4718
						22	6.767	0.5853
						23	16.52	1.372
						24	1.095	2.434
						25	1.022	0.7534
						26	6.729	0
						27	0.05153	0
						28	-1.449	0
						29	2.835	0
						30	0.5336	0
						31	4.033	0
						32	2.554	0
						33	2.095	0
						34	1.389	0
						35	1.345	0
						36	1.815	0
						37	1.365	0
						38	-2.066	0
						39	5.357	0
						40	1.234	0
						41	3.155	0
						42	-1.069	0
						43	2.226	0
						44	0.4802	0
						45	1.42	0
						46	-3.989	0
						47	-2.178	0
						48	-0.6162	0
						49	-1.089	0
						50	0.7223	0
						51	1.873	0
						52	2.054	0
						53	0.8044	0
						54	-0.5585	0
						55	2.22	0
						56	-1.676	0
						57	1.991	0
						58	3.334	0
						59	1.537	0.7155
						60	-2.129	0.4285
						61	-1.983	0.015
						62	-0.197	-0.005
						63	-1.115	0.002
						64	-0.3342	0.008
						65	1.214	0.3685
						66	0.2817	-0.053
						67	-5.657	0.091
						68	9.327	0.835
						69	0.8427	-0.764
						70	-2.286	-1.891
						71	-0.04158	-4.417
						72	-0.2381	-0.361
						73	2.635	-9.996
						74	-1.171	0.0265
						75	1.705	0.009
						76	-1.187	0.113
						77	-1.2	0.057
						78	1.955	-0.3385
						79	-0.2946	0.1605
						80	0.2887	0.006
						81	0.6236	16.08
						82	2.862	10.18
						83	1.285	12
						84	-1.376	5.334
						85	0.2389	5.927
						86	3.578	4.409
						87	-0.7039	2.823
						88	1.793	5.433
						89	1.536	3
						90	2.523	5.547
						91	0.6729	0.7585
						92	0.1753	0.011
						93	-3.605	0.2415
						94	3.143	0.759
						95	2.518	0.262
						96	0.485	2.159
						97	0.7186	0.0465
						98	4.319	1.319
						99	1.266	-0.0095
						100	-0.4158	0.4875
						101	1.129	0.2625
						102	1.538	-0.0645
						103	3.557	0.4
						104	0.8437	1.569
						105	-1.416	0.135
						106	-1.825	0.102
						107	-0.0522	34.43
						108	-0.7641	14.47
						109	0.00982	-11.41
						110	0.6534	-9.011
						111	0.6435	7.201
						112	-1.3	1.603
						113	-3.777	0.2215
						114	-2.113	-0.2425
						115	0.6669	5.969
						116	1.729	21.04
						117	1.483	0.16
						118	0.7383	7.229
						119	2.197	5.787
						120	-3.216	5.714
						121	0.133	-1.293
						122	3.772	2.782
						123	0.1966	1.773
						124	0.9411	-0.009
						125	3.245	0.0225
						126	-0.4637	0.6885
						127	0.6986	0.4455
						128	-0.9214	1.592
						129	0.5713	1.037
						130	-0.09393	0.384
						131	-0.3098	0.069
						132	2.133	0.678
						133	1.27	0.744
						134	-0.0482	0
						135	1.234	-0.438
						136	1.622	-18.41
						137	5.041	1.98
						138	-1.248	3.237
						139	-1.927	10.7
						140	-0.6485	4.799
						141	1.372	3.161
						142	0.2779	2.73
						143	0.07131	9.345
						144	0.8827	-2.141
						145	-0.1861	0.0405
						146	-3.575	-0.8775
						147	2.408	3.21
						148	-0.2433	9.482
						149	2.796	0.036
						150	-1.152	16.79
						151	0.915	2.001
						152	1.216	0.1005
						153	-1.271	-0.129
						154	0.2301	0.1275
						155	-0.08027	0
						156	1.817	0
						157	0.688	0
						158	2.055	0
						159	-3.929	0
						160	0.3271	0
						161	2.345	0
						162	2.049	0
						163	-0.5708	0
						164	-3.081	0
						165	1.699	0
						166	-0.4087	0
						167	1.589	0
						168	0.467	0
						169	-0.08202	0
						170	0.4283	17.32
						171	0.5059	18.9
						172	-0.6376	6.977
						173	-4.4	8.361
						174	0.3145	9.996
						175	0.09764	25.78
						176	-4.363	15.52
						177	0.2314	7.69
						178	1.619	13.29
						179	1.874	17.99
						180	2.589	20.13
						181	-0.8001	9.642
						182	-0.02713	22.56
						183	1.238	21.27
						184	-1.51	0.3065
						185	1.315	0.0185
						186	0.8548	0.027
						187	0.673	0.0495
						188	-0.2244	0.132
						189	1.845	0.675
						190	0.6734	0.0125
						191	-0.9808	-0.351
						192	-0.1872	0.045
						193	0.104	-0.0155
						194	2.528	0.077
						195	0.1363	-0.0185
						196	1.239	-0.02
						197	0.1822	0.5615
						198	0.9439	0.0435
						199	0.06467	-0.0355
						200	-1.274	0.0145
						201	-1.373	0.0595
						202	2.024	0.0025
						203	-0.3229	-0.0065
						204	2.227	-0.0105
						205	0.525	-0.017
						206	-0.1758	0.0045
						207	2.803	-0.0095
						208	-1.618	0.1215
						209	-0.8762	0.2675
						210	5.603	13.4
						211	1.234	-0.4595
						212	1.793	9.664
						213	-3.433	-2.728
						214	1.517	-2.811
						215	0.8338	-19.7
						216	-0.6521	5.04
						217	-0.5521	5.014
						218	-0.7709	0.3565
						219	-0.4201	15.62
						220	-0.9391	5.214
						221	-1.626	16.8
						222	1.876	-1.009
						223	-0.4002	6.555
						224	1.762	7.558
						225	3.142	-23.49
						226	-2.26	25.21
						227	-1.843	9.219
						228	-0.5032	22.72
						229	-0.4271	24.29
						230	-0.07287	18.43
						231	0.8198	1.555
						232	1.638	5.012
						233	-0.3675	5.424
						234	2.121	2.302
						235	1.499	-4.073

## Sheet: Figure 5
		Spatiotemporal organization of DS ACh release following reversal
	Fig. 5a							Fig. 5c
	Mouse	R increase	R decrease	NR increase	NR decrease			Mouse	Pre-reversal		Reversal				mouse 1	male
	1	0	1	0.995556	0				NR+	NR-	NR+	NR-			mouse 2	male
	2	0.222222	0.32	0.96	0.00444444			1	6.22222	36.4444	99.5556	0			mouse 3	female
	3	0.0177778	0.671111	0.128889	0.351111			2	75.5556	1.33333	96	0.444444			mouse 4	male
	4	0	1	1	0			3	0	96.4444	12.8889	35.1111			mouse 5	female
	5	0	1	1	0			4	16.4444	42.6667	100	0			mouse 6	male
	6	0	0.96	0.866667	0.00444444			5	0	98.2222	100	0			mouse 7	male
	7	0.0222222	0.582222	0.777778	0.0355556			6	1.77778	83.1111	86.6667	0.444444			mouse 8	male
	8	0	0.942222	0.995556	0			7	6.22222	70.2222	77.7778	3.55556			mouse 9	female
	9	0	0.902222	0.84	0.00444444			8	41.3333	5.77778	99.5556	0			mouse 10	male
	10	0.0311111	0.502222	0.853333	0.0933333			9	4.88889	60.4444	84	0.444444			mouse 11	female
	11	0	0.991111	0.968889	0			10	0.888889	61.3333	85.3333	9.33333
								11	4	50.2222	96.8889	0
	Fig. 5e
	Mouse	Switch increase	Switch decrease	Stay increase	Stay decrease
	1	1	0	0.986667	0.00444444
	2	0.986667	0	0.684444	0.0711111
	3	0.0266667	0.871111	0.00888889	0.933333
	4	0.915556	0	0.991111	0
	5	1	0	0.551111	0.0577778
	6	0.333333	0.151111	0.0933333	0.622222
	7	0.186667	0.297778	0.231111	0.271111
	8	1	0	0.155556	0.244444
	9	0.28	0.253333	0.431111	0.0755556
	10	0.253333	0.337778	0.768889	0.16
	11	0.844444	0.00444444	0.0266667	0.777778

## Sheet: Figure 6
		Inhibition of striatal CINs impairs lose-switch behavior
	Fig. 6d
	Test 1				Test 5										Control	J60
	Mouse	Saline	J60		Mouse	Saline	J60							mouse 1	male	male
	1	45	20		1	90	90							mouse 2	female	male
	2	37.5	7.5		2	90	97.5							mouse 3	male	male
	3	42.5	30		3	97.5	57.5							mouse 4	male	female
	4	27.5	7.5		4	85	70							mouse 5	female	female
	5	30	32.5		5	87.5	65
	Fig. 6e
	Block	Saline					J60
		Mouse 1	Mouse 2	Mouse 3	Mouse 4	Mouse 5	Mouse 1	Mouse 2	Mouse 3	Mouse 4	Mouse 5
	1	12.5	12.5	25	0	0	12.5	0	12.5	12.5	25
	2	25	37.5	37.5	25	37.5	0	12.5	62.5	12.5	37.5
	3	62.5	25	12.5	25	12.5	37.5	12.5	0	0	12.5
	4	62.5	62.5	37.5	50	25	12.5	0	25	0	62.5
	5	62.5	50	100	37.5	75	37.5	12.5	50	12.5	25
	Fig. 6f
	Block	Saline					J60
		Mouse 1	Mouse 2	Mouse 3	Mouse 4	Mouse 5	Mouse 1	Mouse 2	Mouse 3	Mouse 4	Mouse 5
	1	7	7	6	8	8	7	8	7	7	6
	2	13	12	11	14	13	15	15	10	14	11
	3	16	18	18	20	20	20	22	18	22	18
	4	19	21	23	24	26	27	30	24	30	21
	5	22	25	23	29	28	32	37	28	37	27
	6	28	27	23	36	28	35	43	35	45	28
	7	30	30	24	42	28	40	50	36	53	33
	8	35	32	24	46	28	42	53	39	61	36
	9	39	32	24	49	29	45	61	45	69	44
	10	44	32	24	50	29	46	69	49	76	50
	Fig. 6g
	Lose-shift probability				Win-stay probability
	Mouse	Saline	J60		Mouse	Saline	J60
	1	31.8182	18.75		1	61.1111	25
	2	40	8.10811		2	33.3333	0
	3	34.7826	25		3	52.9412	41.6667
	4	20.6897	8.10811		4	45.4545	0
	5	25	18.5185		5	41.6667	61.5385

## Sheet: Suppl fig. 1
		Adaptive changes in choice performance and running velocity across learning
	Suppl fig. 1a					Suppl fig. 1b
	Mouse	Early	Late			Mouse	Early	Late
	1	64	84			1	12.7862	16.6003			mouse 1	male
	2	56.7568	82.7586			2	21.3894	27.5592			mouse 2	male
	3	47.2222	80			3	17.5124	18.51			mouse 3	female
	4	50	80			4	13.1643	16.842			mouse 4	male
	5	63.6364	80			5	17.949	19.2223			mouse 5	female
	6	26.6667	81.5789			6	17.1063	16.5264			mouse 6	male
	7	60	80			7	38.4872	42.7317			mouse 7	male
	8	17.5	82.5			8	6.04212	14.8809			mouse 8	male
	9	30	90			9	7.27652	27.2819			mouse 9	female
	10	50	82.5			10	26.6154	36.9299			mouse 10	male
	11	47.5	80			11	13.8882	9.12			mouse 11	female
	Suppl fig. 1c
		Early											Late
	Position	Mouse											Mouse
		1	2	3	4	5	6	7	8	9	10	11	1	2	3	4	5	6	7	8	9	10	11
	Start	6.97919	18.284	9.07816	5.73223	9.2459	8.45845	16.0916	2.96229	3.532	15.045	1.91225	10.7931	13.8564	9.10177	5.562	7.68468	11.2548	19.691	4.35533	13.7782	17.0573	10.5608
	Stem	14.7986	24.2058	20.6101	15.4203	21.213	20.2621	46.3127	7.01919	8.41703	31.7952	16.8225	19.054	32.4287	22.0906	20.1781	23.3241	18.5498	50.5865	18.3787	32.6745	43.6995	9.50439
	Pre-outcome	6.51899	7.59597	7.36065	7.06037	7.06772	6.81894	13.9299	3.25957	4.17804	7.10695	8.25898	7.68554	12.0451	6.4346	8.10498	6.14944	9.6577	18.6437	4.41991	8.42966	16.185	5.37256
	Suppl fig. 1d
	Early
		Reward											No reward
	Position	Mouse											Mouse
		1	2	3	4	5	6	7	8	9	10	11	1	2	3	4	5	6	7	8	9	10	11
	40	7.01579	17.129	9.19436	4.81708	9.02458	7.20733	16.2334	3.40944	4.32169	16.4385	1.77546	6.94259	19.4389	8.96196	6.64737	9.46722	9.70957	15.9498	2.51513	2.74231	13.6514	2.04904
	80	14.3721	28.2854	20.5777	10.1404	21.6304	20.1596	40.5364	6.12339	7.4852	36.4041	14.9494	13.6999	24.7314	19.8953	13.918	21.4062	18.5815	37.5124	4.72191	6.43877	26.5432	11.194
	120	14.5063	20.6324	21.7377	10.4771	21.9884	19.6069	53.0818	6.92484	5.89727	41.0707	13.9255	14.5453	25.7814	20.6522	16.0265	21.527	23.6737	45.7974	7.58273	7.73021	30.1361	12.0618
	160	14.5742	22.2046	21.2468	11.2348	22.287	21.1853	55.7139	8.07283	8.6461	34.654	19.983	15.7314	26.5465	20.0385	21.3566	21.6671	22.1064	48.5881	7.48082	7.98031	26.3977	10.6827
	200	14.776	23.2932	20.428	14.8605	21.1698	22.6411	55.7897	8.06918	8.821	28.6936	19.6777	15.4545	23.5638	21.3162	18.7753	20.7515	20.0558	50.1875	7.09689	7.49009	32.5956	20.3135
	240	15.3029	23.2954	22.1846	12.8104	21.7468	22.3704	53.6211	7.28592	10.3043	35.0624	24.8051	15.5898	23.4444	19.4643	21.8275	20.5102	22.1955	49.4644	7.11803	8.58089	29.198	15.7318
	280	15.0539	28.0661	20.8228	13.632	20.561	14.493	32.9199	7.71563	11.6641	31.6763	22.1464	13.9773	20.6257	18.9567	19.985	19.3108	16.0767	32.5392	6.03807	9.96609	29.1112	16.3986
	320	7.57679	10.7377	7.16206	5.7777	6.83384	5.42287	17.1263	3.19867	4.00624	7.28132	7.5958	5.4612	4.45423	7.55923	8.34304	7.3016	8.21501	10.7335	3.32047	4.34984	6.93258	8.92216
	Late
		Reward											No reward
	Position	Mouse											Mouse
		1	2	3	4	5	6	7	8	9	10	11	1	2	3	4	5	6	7	8	9	10	11
	40	14.4861	13.7419	9.02001	4.69582	7.58243	15.1373	22.0519	5.08591	15.2946	6.6885	21.1189	7.1	13.9709	9.18352	6.42818	7.78693	7.37243	17.33	3.62474	12.2617	27.4261	0.00277742
	80	20.9576	27.5482	23.0841	14.6432	26.3359	16.4118	40.1799	16.2934	34.9632	23.9287	19.5417	16.0181	15.8696	20.4405	16.3224	21.5056	8.45362	43.1333	9.01936	34.8189	40.0484	-0.0027782
	120	21.2134	34.8307	22.6149	18.7664	25.571	20.2202	54.9643	20.9382	30.0866	50.5127	6.47066	15.5131	45.5354	21.4674	18.7386	20.6286	12.966	47.8163	16.4542	36.1182	46.1368	9.99005
	160	21.7924	38.135	23.5226	20.0283	24.785	22.3285	61.0874	24.935	32.7492	52.8268	3.7928	15.9941	40.3598	21.4773	21.5634	21.8283	14.382	43.4968	22.3988	30.1686	42.1656	9.99998
	200	21.0144	31.4715	23.967	20.574	24.2862	21.5392	61.1646	20.896	31.8838	50.1502	5.02163	18.02	37.3998	21.9549	21.2307	25.3348	16.3434	52.0296	16.4615	33.0078	38.4056	9.99005
	240	23.0818	31.6246	23.8745	20.3111	22.9611	26.1333	62.9781	21.3346	33.8706	52.4599	20.0439	17.5878	33.3465	21.4628	25.539	21.4525	17.7667	44.7726	13.5155	34.9278	35.61	9.99998
	280	20.9469	24.198	21.4031	20.2178	22.4066	25.4405	45.4101	17.6061	31.3073	51.8508	9.21469	16.508	28.8257	19.8178	24.2025	22.7935	20.612	50.0047	20.6916	28.1922	40.2987	9.98996
	320	9.14144	14.2541	6.44888	8.3269	6.75918	10.2163	17.7801	2.99978	8.07883	9.75032	8.44786	6.22964	9.83616	6.42032	7.88306	5.5397	9.09913	19.5073	5.84003	8.78049	22.6198	2.29727

## Sheet: Suppl fig. 3
	Dynamics of striatal acetylcholine signaling during goal approach
	Suppl fig. 3b				Suppl fig. 3c
		Reward	No reward		Time (s)	Positive	Negative	Others
	Positive	52.2337	48.0916		-4.96667	-0.713081	1.1462	0.329021
	Negative	31.9588	31.2977		-4.93333	-0.601907	1.68742	0.358739
	Others	15.8076	20.6107		-4.9	-0.475426	2.1621	0.39789
					-4.86667	-0.367979	2.59691	0.45703
					-4.83333	-0.304638	2.93804	0.50198
					-4.8	-0.362526	3.0909	0.513578
					-4.76667	-0.572519	2.89601	0.53445
					-4.73333	-0.880993	2.27029	0.543883
					-4.7	-1.24787	1.32373	0.597465
					-4.66667	-1.52794	0.267133	0.632581
					-4.63333	-1.64403	-0.664336	0.563926
					-4.6	-1.57416	-1.27249	0.364003
					-4.56667	-1.39011	-1.53882	0.112476
					-4.53333	-1.20262	-1.55153	-0.107357
					-4.5	-1.11075	-1.43427	-0.223687
					-4.46667	-1.14403	-1.26284	-0.229593
					-4.43333	-1.30142	-1.03979	-0.0932997
					-4.4	-1.58518	-0.788628	0.122284
					-4.36667	-1.98625	-0.500766	0.419777
					-4.33333	-2.4485	-0.237044	0.734319
					-4.3	-2.86405	-0.040548	0.987771
					-4.26667	-3.11902	0.0408747	1.17495
					-4.23333	-3.19531	0.0325832	1.28922
					-4.2	-3.1272	0.0504424	1.34873
					-4.16667	-3.01346	0.168359	1.40934
					-4.13333	-2.86021	0.376454	1.40282
					-4.1	-2.67453	0.60551	1.39972
					-4.06667	-2.49936	0.716782	1.41071
					-4.03333	-2.39022	0.700401	1.41851
					-4	-2.38912	0.572269	1.32457
					-3.96667	-2.44158	0.361066	1.10111
					-3.93333	-2.48063	0.110196	0.747254
					-3.9	-2.44886	-0.0475677	0.420044
					-3.86667	-2.34567	-0.0181333	0.169452
					-3.83333	-2.16736	0.266175	0.0242063
					-3.8	-1.97825	0.670012	-0.0717066
					-3.76667	-1.82068	0.938603	-0.187475
					-3.73333	-1.75553	0.872426	-0.306024
					-3.7	-1.73393	0.435931	-0.43462
					-3.66667	-1.67101	-0.20874	-0.456534
					-3.63333	-1.47406	-0.838125	-0.378312
					-3.6	-1.14062	-1.29683	-0.277188
					-3.56667	-0.803046	-1.61605	-0.247231
					-3.53333	-0.535828	-1.86044	-0.29178
					-3.5	-0.382648	-2.02234	-0.39563
					-3.46667	-0.287193	-2.13226	-0.445604
					-3.43333	-0.243523	-2.30638	-0.500816
					-3.4	-0.271023	-2.66007	-0.47158
					-3.36667	-0.345806	-3.1917	-0.395336
					-3.33333	-0.406008	-3.77226	-0.272405
					-3.3	-0.362589	-4.2318	-0.128656
					-3.26667	-0.226153	-4.52383	0.0232175
					-3.23333	-0.0605299	-4.66972	0.183669
					-3.2	0.0937634	-4.67006	0.287145
					-3.16667	0.22142	-4.51576	0.3748
					-3.13333	0.277845	-4.20215	0.417585
					-3.1	0.193345	-3.80024	0.465127
					-3.06667	-0.0584915	-3.46237	0.600565
					-3.03333	-0.418764	-3.32235	0.813209
					-3	-0.751461	-3.42923	1.09913
					-2.96667	-0.977161	-3.70417	1.33043
					-2.93333	-1.07368	-4.05812	1.52167
					-2.9	-1.09538	-4.38791	1.69652
					-2.86667	-1.0718	-4.60412	1.83338
					-2.83333	-1.02096	-4.6506	1.98565
					-2.8	-0.896763	-4.56222	2.11697
					-2.76667	-0.658795	-4.41068	2.25273
					-2.73333	-0.275112	-4.27029	2.3398
					-2.7	0.306833	-4.17396	2.33205
					-2.66667	1.02785	-4.09773	2.14319
					-2.63333	1.76515	-4.00594	1.79879
					-2.6	2.39124	-3.84313	1.38489
					-2.56667	2.88011	-3.58991	0.959898
					-2.53333	3.24821	-3.29003	0.672052
					-2.5	3.55161	-2.98124	0.574482
					-2.46667	3.81459	-2.73906	0.693004
					-2.43333	4.02327	-2.58667	0.90971
					-2.4	4.05363	-2.57814	1.16142
					-2.36667	3.86006	-2.67712	1.34179
					-2.33333	3.42775	-2.80301	1.36886
					-2.3	2.85456	-2.8368	1.27115
					-2.26667	2.27285	-2.71588	1.13839
					-2.23333	1.85494	-2.52659	0.97946
					-2.2	1.65374	-2.46014	0.820505
					-2.16667	1.57988	-2.62539	0.72991
					-2.13333	1.50902	-3.03665	0.729429
					-2.1	1.36449	-3.63482	0.82625
					-2.06667	1.17917	-4.32089	0.966178
					-2.03333	1.01078	-4.94295	1.07623
					-2	0.86598	-5.44706	1.06003
					-1.96667	0.754556	-5.76743	0.924515
					-1.93333	0.714638	-5.93856	0.757783
					-1.9	0.703696	-5.98017	0.695676
					-1.86667	0.715126	-5.91097	0.770798
					-1.83333	0.764486	-5.71957	0.95498
					-1.8	0.84302	-5.38063	1.08534
					-1.76667	0.996226	-4.91611	1.10522
					-1.73333	1.22779	-4.4645	0.934483
					-1.7	1.52554	-4.11118	0.605937
					-1.66667	1.85753	-3.85513	0.246337
					-1.63333	2.23304	-3.66767	-0.0161204
					-1.6	2.59208	-3.50948	-0.101317
					-1.56667	2.86899	-3.36257	-0.0794299
					-1.53333	3.01067	-3.31715	-0.0663885
					-1.5	3.00774	-3.40703	-0.100141
					-1.46667	2.93072	-3.5575	-0.187556
					-1.43333	2.87372	-3.62288	-0.268957
					-1.4	2.87113	-3.49295	-0.2762
					-1.36667	2.95553	-3.19996	-0.161954
					-1.33333	3.16737	-2.84634	0.0394123
					-1.3	3.5102	-2.59475	0.257695
					-1.26667	3.96412	-2.47742	0.433727
					-1.23333	4.51726	-2.49476	0.569993
					-1.2	5.14351	-2.55173	0.68357
					-1.16667	5.77951	-2.56288	0.800862
					-1.13333	6.27254	-2.4389	0.851237
					-1.1	6.45233	-2.16426	0.82927
					-1.06667	6.23468	-1.81416	0.738088
					-1.03333	5.69332	-1.48194	0.66644
					-1	5.02232	-1.27619	0.687338
					-0.966667	4.54351	-1.27148	0.735068
					-0.933333	4.41602	-1.48971	0.786298
					-0.9	4.62578	-1.83414	0.805085
					-0.866667	5.02043	-2.25099	0.768553
					-0.833333	5.41243	-2.67435	0.724538
					-0.8	5.65303	-3.07119	0.666654
					-0.766667	5.69842	-3.44848	0.643725
					-0.733333	5.56865	-3.80628	0.705431
					-0.7	5.35393	-4.10459	0.830793
					-0.666667	5.17111	-4.27398	0.935151
					-0.633333	5.10611	-4.23597	0.919945
					-0.6	5.15045	-4.09604	0.751262
					-0.566667	5.2329	-4.02235	0.447196
					-0.533333	5.22277	-4.12097	0.177442
					-0.5	5.05006	-4.41892	0.00942782
					-0.466667	4.79999	-4.82027	-0.0715462
					-0.433333	4.59221	-5.15297	-0.1119
					-0.4	4.50317	-5.28298	-0.218021
					-0.366667	4.47522	-5.16503	-0.360781
					-0.333333	4.49011	-4.87422	-0.500335
					-0.3	4.53688	-4.54848	-0.57869
					-0.266667	4.61908	-4.33108	-0.595766
					-0.233333	4.65547	-4.28551	-0.545846
					-0.2	4.5841	-4.4	-0.460943
					-0.166667	4.39118	-4.583	-0.345709
					-0.133333	4.22518	-4.73215	-0.236354
					-0.1	4.20588	-4.79705	-0.188518
					-0.0666667	4.37282	-4.76143	-0.156769
					-0.0333333	4.65378	-4.68162	-0.223393
					0	4.91632	-4.6212	-0.305623

## Sheet: Suppl fig. 4
		Hierarchical clustering and temporal patterns of feedback responses
	Suppl fig. 4a												Suppl fig. 4c			Suppl fig. 4d			Suppl fig. 4e			Suppl fig. 4g												Suppl fig. 4h
	Cluster 1			Cluster 2			Cluster 3			Cluster 4			PCs	Cumulative variance		Reward	No reward		50x50 μm	150x150 μm		Cluster 1			Cluster 2			Cluster 3			Cluster 4			Cluster 1			Cluster 2
	PC1	PC2		PC1	PC2		PC1	PC2		PC1	PC2		1	45.0533		0.392461	0.0567172		60.1	26.2		PC1	PC2		PC1	PC2		PC1	PC2		PC1	PC2		PC1	PC2		PC1	PC2
	0.086636	-5.84547		-15.9259	-14.6246		1.5174	-5.1393		8.02323	-8.03435		2	76.5251		0.403008	0.130782		8.2	5.8		-1.3451	1.19103		-0.578634	1.91515		2.28577	-0.566786		4.27098	0.224607		-4.10863	1.52346		-1.49184	2.60294
	-2.01039	-6.65692					2.47792	-4.35028		3.08665	0.738199		3	85.7413		0.406048	0.0311156		8.2	9.1		-2.13134	1.51336		-0.427351	2.1637		2.05461	-0.404638		3.59093	2.65701		-5.70574	1.9469		-0.828649	0.869396
	-1.61339	-6.48433					2.06966	-5.00027		5.98289	1.38162		4	92.5173		0.415806	0.123002		2.3	1.1		-2.25156	1.28311		-0.474906	2.74426		-0.0656541	-1.50892		4.18595	0.0135812		-6.40929	1.94732		-0.729276	1.22771
	-1.10183	-5.68298					1.30061	-5.2384		5.35166	0.35544		5	95.2458		0.420015	0.0683284					-2.25745	1.12911		0.843196	2.67855		0.831131	-2.16774		3.43374	1.82575		-5.93662	1.58503		-0.865611	0.0781478
	-2.86026	-6.29557					5.15983	-4.73689		3.58341	-1.20743					0.427884	0.0585625					-2.85602	0.662174		0.161324	2.24725		1.17495	-1.04041		4.26052	0.879647		-4.68933	2.35384		-0.823337	0.102965
	-3.01049	-2.9008					-1.25116	-4.69012		3.60008	-0.685391					0.347124	0.0137819					-1.61378	1.03401		0.440239	1.80531		-0.00207222	-2.43713		4.16658	0.794419		-4.36451	1.56554		0.531964	1.08049
	-0.296713	-2.12142					-0.143217	-4.14554		3.43711	-0.492764					0.430407	0.158085					-1.25761	1.67399		0.298435	1.50809		1.57427	0.00730562		5.14238	1.97227		-4.03736	1.33191		-0.317646	-0.458238
	-1.57516	-3.31308					-0.986101	-4.98504		2.9853	-0.464213					0.431744	-0.190519					-2.40469	0.931808		-0.0388475	2.17363		1.02358	-1.01904		3.72827	1.64355		-4.6699	1.81598		-0.0739795	0.737185
	-0.422521	-1.96369					1.5207	-4.26635		3.58539	0.425785					0.432574	-0.141369					-2.13072	1.02655		-0.336124	1.58269		-0.295517	-1.45941		3.86684	0.835774		-3.57416	0.947396		-0.33128	0.47365
	-1.95574	-3.24951					2.03055	-4.27014		5.10198	0.395516					0.270095	-0.0752039					-2.05589	1.10268		-0.4263	1.98828		1.59361	-1.0134		3.13232	1.09213		-5.75969	1.65296		0.510575	0.0607727
	-2.37932	-3.39965					3.5674	-5.24909		6.9788	-0.0685418					0.276717	-0.126288					-1.09152	2.15177		-0.31856	1.5931		0.338526	-1.37122		4.18026	1.05546		-6.97535	1.62834		1.34073	1.18011
	-2.09082	-1.32806					-1.6035	-4.27012		7.29559	0.23995					0.425978	0.0516993					-0.813652	1.64879		-0.756388	2.36009		1.9186	-1.04214		4.07255	0.973767		-4.6029	1.88584		-0.720139	-0.766593
	-0.645535	-2.14763					-1.882	-4.96264		4.6745	0.42172					0.364493	0.0799805					-1.53691	0.9743		-0.128742	2.48969		0.846073	-2.74265		4.01751	2.69613		-4.01433	2.37448		-0.100834	-0.306548
	0.151039	-1.86306					0.546263	-4.92411		4.22387	-0.240168					0.441477	-0.0381215					-1.42013	1.51183		-0.379832	2.49511		0.952547	-2.18128		4.28694	0.498948		-6.77907	2.30819		-0.211888	0.300069
	-1.87594	-3.32529					-0.567474	-4.30987		4.4884	1.15761					0.360094	-0.189656					-1.84665	0.929362		-0.415983	1.97774		0.856119	-2.49186		3.69281	1.49456		-4.65607	1.01776		0.0195524	-1.04421
	-0.52963	-2.24415					-1.78143	-4.58011		6.20962	0.590297					0.406124	-0.177042					-3.88206	0.933301		3.16742	0.754931		-0.43124	-2.9854		3.65482	1.39641		-7.56765	0.195146		0.729564	-0.0577006
	-2.70081	-3.03468					-0.632394	-4.89172		5.45653	1.03162					0.404929	-0.0332893					-2.8072	1.13571		3.15307	1.2359		-0.436135	-2.27857		3.46563	1.60648		-6.64151	0.899779		-1.09628	-0.330751
	-1.88223	-2.84802					-0.24164	-4.561		3.7846	1.4899					0.398003	0.117962					-2.65055	0.875622		2.95954	1.08379		1.75652	-1.44669		3.07257	1.18007		-5.21455	1.2722		-0.245193	-1.31815
	-1.32776	-3.05111					-0.260995	-3.43903		3.76444	2.03859					0.403539	-0.112303					-3.10805	1.07619		2.31014	1.33544		-0.00733708	-2.19846		4.5976	1.67352		-4.61393	0.905519		0.224038	0.164621
	-0.308216	-5.74614					0.853497	-4.42615		3.85543	0.0172755					0.417045	-0.182479					-3.0799	0.826269		2.91051	1.68592		-0.884392	-1.23421		4.10007	3.10754		-5.36951	1.11051		0.705188	-0.408668
	-2.61352	-3.64463					-0.0555233	-4.54935		5.65232	0.795872					0.424911	-0.114551					-2.87614	0.682303		2.91847	2.50981		1.30272	-0.882661		4.51414	1.51144		-6.48316	0.940258		-0.393384	-0.22308
	-4.37166	-4.37523					-0.522299	-2.85735		4.93269	1.70601					0.444262	-0.0815883					-2.70935	0.670506		2.8032	1.3336		0.636412	-1.78168		3.49308	2.00889		-4.20646	0.945923		-1.04255	0.218148
	-0.317048	-5.3667					-0.0768699	-3.76387		4.39005	-0.855235					0.428972	0.163116					-2.12298	0.786261		1.94511	0.605292		0.820198	-1.78621		3.50114	1.42486		-2.49627	1.34245		-0.747399	-0.172347
	-4.5988	-4.61646					-0.253654	-3.30069		6.07446	-0.742383					0.412762	-0.107665					-1.70471	1.09029		1.77187	1.32889		-0.270378	-1.96379		4.59386	1.379		-2.36702	0.681236		1.91104	-0.11283
	-2.71345	-5.2514					1.84563	-3.53782		4.28641	-0.0617296					0.341242	-0.000915716					-2.3598	1.13416		1.5869	0.756675		1.40306	-1.73513		3.81624	1.5333		-2.4985	1.01763		-0.256508	-0.151409
	-1.97618	-6.4804					0.554256	-4.9448		4.08542	0.575212					0.3972	-0.0767247					-0.882758	1.27385		3.37541	1.37531		0.820588	-2.431		3.79944	0.869369		-4.77575	1.67718		0.481063	0.0580732
	-3.52397	-7.28087					1.11495	-5.39739		4.95947	0.551616					0.394938	-0.15776					-1.99439	1.57616		2.89727	1.99704		0.839331	-2.53822		5.11491	1.3469		-6.33523	0.662131		0.0763194	-0.720374
	-0.396801	-6.42457					1.57381	-3.65646		6.22863	0.17024					0.435774	-0.0833036					-1.63295	1.42085		2.58233	1.45586		-0.269042	-3.01167		3.95758	1.44513		-3.37337	1.60453		0.665488	-0.888726
	-0.788509	-6.85559					1.66005	-3.61257		5.99487	-1.12148					0.436172	-0.107131					-2.1326	1.00554		2.48738	0.49798		1.73865	-2.90163		4.82841	0.873935		-4.25942	1.39355		-0.423978	0.839233
	-2.49667	-6.6467					0.881704	-4.05724		6.31561	0.0579203					0.362311	0.093439					-1.82488	1.01698		2.58877	2.34054		0.126518	-3.2518		3.89975	2.11694		-4.85035	1.78858		-0.291946	0.10245
	-1.58994	-5.96401					0.660326	-4.68169		7.05134	1.58271					0.383561	-0.0314747					-2.78414	1.92346		2.05866	0.379684		-0.694414	-3.79948		3.89111	1.07556		-6.57725	0.930119		0.34697	1.11439
	0.274358	-6.55727					-0.77661	-4.69636		5.27459	1.29608					0.387167	-0.000989235					-2.54595	1.64926		0.00272444	1.22034		1.98291	-2.11346		3.34502	0.700336		-2.44739	0.929904		-0.572751	-0.394261
	-2.77942	-6.36257					3.22197	-4.39838		4.97404	0.465594					0.360795	0.0750057					-2.43091	1.64353		1.72845	0.490276		0.535214	-2.55253		4.53024	0.87539		-4.80748	1.10355		0.0241286	0.568729
	-3.23646	-6.12763					-0.117866	-3.58472		5.87884	1.72037					0.334357	0.0752383					-2.10937	1.83047		2.07838	1.58504		-0.598604	-3.54887		4.873	1.19864		-5.84613	1.19611		1.8964	-0.25168
	-2.24396	-6.03092					1.89372	-4.32487		4.85597	0.656734					0.318055	0.0100688					-1.71033	2.10399		1.91556	1.64239		1.14952	-2.48891		5.17815	2.22822		-5.03311	1.1048		0.941087	0.484995
	0.274171	-7.51995					2.32426	-3.14983		6.37666	1.37637					0.357478	-0.0228212					-2.56178	2.50603		2.03911	1.33017		1.21858	-1.59675		4.28653	1.79217		-4.03481	1.80619		0.00361547	1.50458
	-3.7825	-6.79706					1.65198	-4.06188		4.72836	-0.770421					0.373989	-0.121739					-1.91139	1.94079		2.33148	1.17683		0.215727	-2.43105		4.56888	1.60949		-3.76456	1.20712		0.146545	-1.02076
	-6.6536	-8.20037					1.65926	-4.79072		3.58141	2.13042					0.328464	-0.0322337					-1.99032	1.74283		2.70344	1.51218		1.25456	-2.25842		3.59066	2.06299		-4.09379	2.2871		-0.279184	-0.527306
	-4.94403	-8.09633					1.4509	-3.90985		4.26223	-0.0970735					0.288819	-0.0920662					-3.03859	2.33074		1.9092	1.32789		1.71104	-3.33178		6.79768	0.738155		-4.86741	2.63689		0.237073	0.0595138
	-0.605417	-6.3681					-1.59608	-5.11815		5.28058	0.296306					0.181392	0.0725649					-1.66077	2.35459		1.71009	0.82396		-0.308345	-2.46238		5.3387	1.28002		-3.50113	0.293892		1.44404	-0.2619
	-2.82547	-6.45582					-1.02799	-5.10637		3.51224	-0.386062					0.371148	0.0894881					-1.11901	3.32143		3.36778	1.51424		1.55921	-2.54907		4.43859	-0.0645912		-3.58455	1.3998		-1.10203	-0.823322
	-3.14458	-6.44799					1.17964	-3.6216		5.61455	1.85343					0.405832	0.0598365					-1.905	1.84971		2.55369	-0.287618		1.1687	-2.48304		4.53724	1.81669		-5.00871	0.533202		-0.0774449	-1.08161
	-0.104768	-5.24556					2.17039	-3.46799		5.13659	-0.0910596					0.385125	0.0403636					-2.51814	1.22642		2.49251	0.425487		1.68192	-2.13346		4.07714	1.14785		-2.74679	1.47535		-0.647246	0.0458039
	-3.83024	-7.15598					0.412804	-3.92275		9.99291	2.132					0.359305	0.055724					-2.11444	1.4347		2.24109	2.1026		0.214505	-3.21013		3.67923	2.26057		-4.94673	1.18933		-0.765013	-0.664377
	-0.186789	-6.01212					1.04421	-2.95185		6.01085	-0.665358					0.358637	-0.1588					-2.55478	1.85124		2.30689	1.22117		0.694681	-2.14569		6.09564	1.96692		-4.2637	0.571727		0.0430318	0.0422265
	-0.0209971	-5.57483					0.0492744	-4.59895		3.80775	0.0156559					-0.226502	-0.130752					-2.50697	1.67176		0.114011	1.14855		0.246843	-2.62027		4.94894	0.285231		-3.27842	1.21881		2.12856	0.094463
	0.777038	-5.97133					-0.360299	-4.39046		3.48926	-0.370876					0.231626	0.0308975					-0.489288	1.5543		2.60369	1.10832		1.70066	-3.06915		5.39781	1.61474		-4.01207	0.639415		0.734074	-0.192139
	-0.866958	-5.84032					-0.128329	-2.85656		5.23878	-0.076361					0.360528	0.111253					-1.93565	1.95591		1.98679	1.25391		-0.627617	-2.00809		3.43382	1.6094		-4.05329	1.26161		-0.736087	-1.20851
	-0.258324	-6.30431					0.919726	-5.46533		7.66106	1.45063					0.195038	-0.0438094					-0.540958	2.21714		3.87336	1.34001		0.978077	-1.27833		3.31073	2.26791		-3.59579	1.21481		-0.0917286	-0.721992
	0.472499	-0.929688					1.01356	-3.39554		7.4681	1.0221					0.262453	0.0427841					-0.651977	1.62636		2.28864	0.96791		0.859634	-0.647543		4.37037	0.405036		-4.56681	1.06093		0.128857	-0.998071
	-1.22861	-1.02291					-0.680459	-3.84533		3.95542	0.465313					0.350585	-0.0704458					-2.23687	2.12425		2.52297	2.29474		0.702716	-1.8632		4.12687	1.89315		-4.91867	0.82428		-1.41843	-0.660736
	0.836681	-1.03458					-0.476491	-4.53541		5.08388	0.0429042					0.375176	-0.103498					-2.48891	1.32702		0.709869	0.958603		0.45167	-1.78568		8.07401	1.24935		-3.49937	1.08129		0.508948	0.247202
	-1.19318	0.388005					1.72056	-3.95812		4.26706	0.0767679					0.428094	-0.110525					-2.13645	0.841131		1.31132	1.63796		1.66068	-2.24212		6.24675	1.27813		-5.45349	1.83067		0.693747	-0.526111
	-1.6292	0.375393					1.71625	-4.08075		5.02137	1.64489					0.298826	-0.0115972					-0.894721	1.64272		2.11689	2.54442		1.24728	-2.41358		5.7263	0.969579		-4.71255	0.431503		-0.69191	-0.118362
	-2.50993	0.574611					-0.299517	-2.68853		3.9393	1.98722					0.304794	0.0157892					-1.41079	2.20485		2.46182	0.695944		0.0401472	-3.19045		4.61623	2.90196		-2.16486	0.92768		-0.387615	-0.99052
	-2.10606	-0.0161408					-0.437106	-3.37371		4.09662	2.76628					0.32738	-0.127875					-2.42092	2.38615		3.31695	2.13761		1.6911	-2.84541		4.64893	1.54627		-4.28781	1.56509		0.298779	0.186519
	-3.14675	0.718947					-0.115594	-2.93521		7.05932	1.12374					0.286768	-0.10556					-0.98286	1.98081		2.25955	1.27258		0.334306	-2.12667		4.85615	-0.366097		-4.88197	0.808564		-0.0504332	0.467221
	-2.8006	1.11071					1.06754	-2.41253		3.38031	-0.0657361					0.337773	0.0621567					-1.19615	1.69748		2.5925	1.47698		-0.287117	-1.15024		4.20471	0.979206		-2.72821	1.54403		0.250148	-0.678138
	-2.46131	0.0728867					0.537084	-2.50527		6.67729	2.45401					0.311799	0.0550601					-1.40995	2.16734		3.33198	2.35165		0.638449	-0.998472		3.1913	0.386723		-4.04968	0.77763		0.747007	-0.841931
	-3.63295	0.00981691					-0.395462	-4.05683		6.05727	1.09036					0.23734	0.310307					-1.59835	3.00298		1.4078	1.47842		1.37462	-1.45365		3.94613	1.87979		-4.00535	1.59937		1.83781	-0.379218
	-2.0587	0.657144					-1.52617	-4.43365		5.69285	0.940789					0.270762	0.13906					-1.35831	2.40754		2.86762	2.12017		0.202944	-1.03923		4.4747	0.863567		-3.52344	0.74076		0.577305	0.702123
	-3.55172	-0.0221304					-1.91414	-3.88298		3.91834	1.44322					-0.156172	-0.13582					-1.36331	2.76848		2.95684	1.58101		0.472166	-1.52915		3.83259	1.7093		-3.67236	1.02384		1.31858	-0.259039
	-2.80071	0.939517					-1.42485	-3.79399		3.22387	0.71548					-0.141936	0.227032					-1.7403	1.95444		2.16009	0.876995		0.836427	-1.65587		5.90825	1.43503		-3.55019	0.933582		0.949748	0.731712
	-2.21233	0.478278					0.0336905	-3.58718		3.35682	2.59382					0.2432	0.175471					-2.08374	2.23471		1.37385	0.923468		1.67586	-0.489235		4.04019	0.394176		-3.28277	1.26198		0.963232	0.300171
	-1.19547	0.447924					-0.837844	-3.24844		3.73947	0.562306					0.352024	0.239962					-1.72773	2.34305		3.44779	2.40858		0.701398	-1.40273		3.84028	0.680058		-2.62508	1.48866		2.66677	0.0478509
	-2.68912	1.16508					-0.924069	-3.87762		3.41811	0.999702					0.326681	-0.128647					-1.8703	1.65664		2.5195	1.733		1.23614	-1.52604		4.3616	1.69573		-4.95088	1.17187		0.163982	-1.20123
	-2.87246	0.0825216					1.22382	-2.48388		4.02906	1.38461					0.314353	0.272251					-2.36336	1.13783		2.25499	1.64187		0.584626	-1.10544		4.40367	1.59869		-5.29141	1.53663		0.660329	0.125423
	-1.55585	0.776754					0.21162	-3.59065		4.73245	2.34158					0.354928	0.365157					-1.06374	2.03535		2.24707	1.17411		1.09975	-2.06875		3.46508	0.509345		-4.31505	0.598423		-1.44987	-1.28252
	-1.63917	0.326921					-1.14015	-4.11661		6.68939	2.2012					0.421385	-0.0992446					-2.27312	2.02584		2.46588	2.29113		1.62109	-1.58896		4.53765	1.37669		-5.10806	0.520836		1.22596	-0.0939432
	-1.34886	0.476629					-0.507763	-3.42282		5.19219	-0.0990462					0.0998413	0.194717					-1.84123	1.93615		2.29538	0.75908		0.423113	-2.58605		3.39665	0.930462		-4.42187	0.797984		-0.358872	-0.894597
	-1.62499	-0.0450297					2.28612	-2.95864		4.62606	1.04282					0.290386	0.0737012					-1.21098	1.9567		1.60841	0.1723		0.994889	-1.58693		2.86438	0.816061		-2.45059	1.33986		0.399174	-0.15339
	-2.78909	0.869595					2.51506	-2.00296		5.61658	-0.772632					0.362438	0.0673887					-0.911628	2.07818		1.47784	1.97728		2.02981	-1.1984		3.98523	0.665076		-3.81743	1.85261		-0.863287	-0.191293
	-0.494964	0.496998					0.779129	-3.35536		3.76545	0.145675					0.351689	0.252476					-1.01456	1.96217		3.08993	1.01207		1.8014	-0.749746		2.94018	0.785358		-4.03968	0.676655		-0.152532	0.478647
	-2.69039	0.667212					-0.138496	-2.72768		6.02513	-0.735287					0.311746	-0.0155172					-2.2638	1.95729		1.94597	0.395334		1.39816	-1.49613		4.21349	1.59222		-6.50082	0.396399		-0.579094	-0.278892
	-3.93581	-0.620103					0.82428	-2.71066		3.88449	0.836528					0.231198	-0.108245					-0.72086	1.70814		1.79882	0.941328		1.83755	-2.7252		3.9258	1.41788		-4.54991	1.35301		0.348059	-1.01092
	-2.93192	0.394577					0.419894	-3.28593		3.36899	1.1019					0.244254	-0.173293					-1.39403	0.861374		-0.0500802	1.5826		1.04776	-0.567271		3.35014	0.940193		-6.29177	0.43006		0.906646	0.0126978
	-2.11364	0.682884					-0.170565	-2.97558		4.52466	1.59095					0.363785	-0.227258					-1.46354	1.47715		2.90147	1.34454		0.522312	-0.902316		3.29513	0.203143		-4.70796	0.866107		1.19226	0.0556296
	-0.719532	0.509073					3.52618	-3.05968		3.2751	0.537815					0.264703	-0.196691					-2.02218	1.77295		0.756959	0.957163		0.179429	-2.40073		6.41876	1.22122		-2.39167	1.71836		1.3523	-0.112752
	-2.34107	0.461525					1.11009	-3.35524		3.82216	0.0633778					0.429603	-0.0731647					-1.06065	2.06078		3.00911	1.41796		0.433214	-0.914255		4.22694	1.58631		-4.41315	0.864621		1.06248	0.0862251
	-1.43555	0.83299					-1.13306	-3.64073		3.68912	0.338366					0.30328	-0.180511					-0.967201	1.95685		2.77406	0.848156		0.801329	-1.32153		3.30362	0.467888		-4.34471	0.688684		0.423982	-0.132842
	-2.50174	-0.0204997					-1.10263	-4.01609		3.30223	-0.362017					0.362105	0.161938					-0.924753	1.52576		2.85034	2.10305		1.04229	-2.55546					-5.12825	0.676798		0.753494	0.80336
	-4.14537	1.40689					0.658672	-2.62748		7.3259	-1.15915					0.279467	0.284077					-0.857329	1.49906		1.218	2.34079		1.09173	-3.12703					-4.75837	1.10918		0.0231944	-0.724618
	-3.77687	1.8738					1.43837	-3.93671		4.72764	0.312004					0.270562	0.260535					-1.88947	0.979765		3.09923	0.387718		1.19297	-3.26077					-3.59531	0.166839		0.736694	0.689433
	-1.72305	0.84672					3.7178	-3.70357		4.4297	0.43011					0.316827	-0.143517					-1.48198	1.76777		3.10857	1.10467		0.85123	-2.95948					-4.07553	0.909472		-0.144644	-0.273065
	-2.28055	0.708147					1.15879	-2.06954		5.04906	0.973174					-0.0553215	0.213789					-2.14428	0.756183		3.20072	1.42498		0.972439	-0.85672					-5.67249	1.14823		1.3385	-0.32649
	-1.39688	0.976961					3.10751	-2.59832		3.92985	-1.01993					0.25719	0.0862152					-3.20246	0.810175		1.99723	0.370667		1.53671	-1.90119					-5.79118	1.4357		1.35729	0.595979
	-2.26887	0.978419					0.0944828	-2.89668		6.49995	-0.655715					0.409658	-0.0541837					-2.04724	1.27264		2.1838	1.70602		-0.270318	-1.30121					-5.0838	0.471447		1.31221	-0.271624
	-2.64629	0.497611					3.34924	-2.90803		5.23422	-0.385451					0.318071	-0.15725					-1.38468	0.653496		2.34145	1.79161		0.483005	-2.96937					-6.53376	0.248602		-0.506359	0.158805
	-2.07046	0.0215098					-0.827984	-3.30055		6.80905	0.280905					0.426166	-0.124761					-1.06312	0.961683		2.16093	1.08368		-0.804502	-1.45635					-6.15543	0.626151		-0.170455	0.0467807
	-3.11356	1.30841					0.608299	-2.20636		3.6333	0.190808					0.400809	0.106853					-1.55901	1.17004		2.84656	-0.514937		3.07812	-3.49243					-6.52292	0.961123		0.504974	-0.181179
	-1.828	-0.255151					2.37144	-3.1839		4.28301	-1.90881					0.416	0.0528587					-2.03353	0.414918		2.5407	1.9617		1.3507	-1.95371					-5.68402	0.181818		0.390304	0.013531
	-3.21949	0.681039					0.732799	-2.51279		3.86744	-0.434565					0.440527	-0.00404498					-2.67005	0.568751		1.97221	1.49135		0.492094	-2.14684					-5.10638	-0.0181398		0.701747	-0.341188
	-3.54681	0.942043					2.13765	-3.39546		3.40821	1.00499					0.378009	-0.104584					-2.0642	1.11607		3.07983	0.464268		0.714902	-2.03765					-2.80717	0.848844		1.68074	1.02096
	-2.41419	0.764518					1.88033	-3.57876		5.84688	0.900556					0.409415	0.0227926					-2.56275	1.43594		2.06998	0.757512		-0.765832	-2.14335					-4.83398	0.598104		-0.161415	0.390298
	-2.77595	0.458989					1.12548	-3.03174		3.43652	0.346364					0.420039	0.0840809					-2.25961	1.24307		2.60794	0.933895		0.8266	-2.33168					-6.91038	1.12108		0.211463	0.703778
	-2.8769	0.89995					0.681584	-3.52093		5.64873	-0.279091					0.413219	-0.0405902					-1.71683	1.28672		2.74126	1.81679		1.53434	-1.46347					-5.68585	1.76934		1.72041	0.044604
	-2.96642	0.0214532					0.559394	-3.31127		6.99359	1.42329					0.413961	-0.119085					-1.88636	0.870227		2.97675	1.08768		0.421793	-2.11454					-5.23574	0.504114		0.872347	-0.00965852
	-2.44898	1.56661					-1.24481	-4.00864		8.14751	-0.498721					0.400137	-0.122472					-2.53728	1.14405		1.51294	0.5862		0.693064	-2.59851					-6.14161	1.28686		-0.437561	0.343595
	-4.81947	0.0706245					-0.883925	-4.24602		7.846	-2.36056					0.408246	0.245413					-2.82459	1.35062		1.44965	1.59654		0.825941	-1.99364					-6.78733	-0.118615		1.26015	-0.061754
	-3.45169	1.03387					0.349015	-2.92808		4.90073	-0.613097					0.414823	0.0388767					-1.85357	1.04781		3.08324	1.5712		-0.552386	-2.49365					-8.68272	0.0359615		0.887579	0.063405
	-2.52928	0.895286					-0.460198	-2.80772		4.25518	-0.33432					0.430862	-0.191824					-0.744278	1.99694		3.86246	-0.257449		1.62074	-3.46275					-3.72359	-0.0462443		-0.424897	-0.952759
	-2.09471	0.982533					0.897904	-2.48683		5.67109	-1.03907					0.40866	-0.163696					-1.64827	1.61159		3.24748	1.24719		-0.81594	-4.1277					-5.26176	-0.0386893		-1.21768	-0.965762
	-4.47932	1.08811					-0.191821	-3.36761		5.47356	0.960391					0.395836	-0.00106261					-0.845049	1.84474		1.54251	0.5519		-0.0738429	-2.01267					-7.08714	0.721015		-0.762534	0.652555
	-3.56224	1.8028					0.83858	-3.29251		3.59488	0.816927					0.426943	0.0550852					-1.97002	1.28439		1.25619	3.49163		-0.409696	-2.44086					-6.26525	0.698561		-0.418437	-1.97427
	-5.73702	0.473402					1.74194	-2.33516		6.59678	0.164149					0.223653	-0.119373					-0.92295	1.66765		1.94374	1.67421		1.9676	-2.78015					-3.75851	1.35712		-0.409735	-0.940766
	-3.57324	0.860914					0.155283	-2.99806		5.34435	3.12225					0.359012	0.105587					-0.725036	1.23826		2.80716	1.73137		1.22591	-1.98634					-5.41279	0.722275		0.1886	-1.05843
	-2.21396	0.726604					0.302431	-3.92483		3.23446	-0.486215					0.0707241	0.242529					-1.55474	1.42409		2.6574	1.56787		1.3397	-2.71587					-4.01388	1.38006		1.65112	-1.24944
	-1.10364	0.268939					0.748277	-2.10278		5.76344	-0.0548989					0.245655	-0.0767876					-1.69154	2.0941		1.87605	0.351294		1.2396	-2.40058					-2.60035	0.329079		1.55819	0.8207
	-1.39985	0.394493					-0.428274	-2.54569		4.76755	-0.585696					0.00443735	-0.0701305					-1.06165	1.75079		2.37608	0.469303		2.26685	-3.45345					-5.5363	1.74984		0.823066	0.48302
	-4.93402	0.0107642					-1.01143	-3.34271		4.3396	0.54318					-0.0787199	-0.114981					-2.14038	1.519		1.62364	0.749641		2.43898	-2.10561					-4.22961	1.18959		-0.186349	-1.10711
	-3.33985	0.363493					3.38576	-3.16341		4.4075	3.60544					0.407741	-0.170133					-0.835457	1.30585		2.32923	1.53983		1.73092	-2.94056					-3.49127	1.63863		1.04254	-0.01181
	-3.93026	0.747277					3.34957	-3.19561		5.90602	1.58438					0.293409	0.0353689					-1.85777	1.74177		1.71992	0.509035		1.07103	-3.05137					-5.02785	0.0879002		0.357156	-0.0759047
	-2.92469	0.0644591					3.17365	-4.35247		5.60596	0.100263					0.308898	0.0671491					-1.3566	1.93204		3.27023	1.61261		0.952075	-3.09268					-5.24963	0.735897		-0.365592	0.270344
	-3.97038	-0.0890792					4.54398	-3.29706		6.36044	0.645145					-0.149051	0.0280597					-0.941829	1.43467		2.33964	0.372881		0.855263	-2.76926					-6.31336	0.983612		-0.406643	0.617111
	-4.81868	1.24935					3.15446	-4.09168		5.95812	0.14562					0.379922	0.109557					-2.16828	1.10041		2.68517	0.641927		2.03037	-2.34025					-6.0255	0.600814		0.940403	-0.33289
	-1.90796	1.72759					1.45594	-3.96368		5.97094	0.599712					-0.162262	0.0867469					-1.53304	1.0133		3.32955	1.67105		0.335116	-1.42019					-6.75266	1.27956		-1.35919	0.645709
	-2.47712	1.55675					3.15747	-3.24245		6.61354	0.21611					0.338858	0.055251					-0.708315	1.43345		2.56526	0.605302		0.4172	-2.72956					-6.06622	1.27227		1.65139	0.0176453
	-2.62761	-0.815441					3.22308	-3.14893		3.68613	0.480062					0.29455	2.93301e-05					-1.36507	0.943751		2.15364	1.46619		0.443652	-2.84313					-5.38936	1.51178		0.471497	1.74077
	-2.711	0.911841					2.13523	-3.77102		3.99355	-0.888774					0.402545	-0.00930226					-0.64202	1.3261		2.54533	1.36017		0.979181	-2.69711					-7.17593	1.07768		-0.693008	-1.14226
	-3.38804	0.937911					3.79313	-2.78652		2.81267	-0.691621					0.322922	-0.164983					-0.985746	1.5283		2.54099	0.600728		1.4148	-2.15863					-6.73023	1.60421		1.7867	-0.907465
	-2.23656	0.232151					2.80637	-3.50477		4.01888	0.0776556					0.352543	-0.131309					-1.61467	1.03858		3.15154	1.14088		0.257776	-1.11896					-4.41543	1.29824		0.881904	-0.928424
	-3.17557	0.964471					2.43599	-3.98003		4.8614	-0.166588					0.327991	0.083291					-2.16468	1.52595		0.433095	0.70936		2.11454	-1.14392					-6.45202	1.71061		0.526355	1.00269
	-3.5609	0.562199					3.02266	-3.9593		3.608	0.0806329					0.336027	-0.0442152					-1.06543	1.18654		1.11616	0.542881		2.00936	-1.8046					-3.88781	0.325512		2.3002	1.93189
	-5.22636	-0.0932031					3.59168	-3.71854		4.57657	-0.580763					0.40637	-0.138954					-2.2299	1.8132		0.40507	0.639804		1.04667	-1.6609					-3.7562	1.00966		1.72099	-1.28093
	-3.35584	0.142639					1.70439	-4.1572		3.59388	-0.543352					0.40769	0.0360121					-1.71753	1.75401		0.40809	-0.678557		-0.300917	-1.93191					-4.33038	1.83951		0.0929062	0.624687
	-1.14337	0.0802542					-0.767446	-5.07712		3.25707	2.33625					0.298082	-0.10988					-3.27013	1.4293		0.112557	-0.063185		-0.337478	-2.23641					-7.25312	1.8149		0.0190717	0.942956
	-2.93372	0.999243					0.360795	-4.79901		4.04349	3.03559					0.371802	0.0198909					-2.9622	1.47863		-0.166043	-0.497892		0.173801	-1.62546					-4.28321	0.959175		1.35216	1.5764
	-2.39162	0.819217					0.216368	-4.43548		3.54749	2.7585					0.273977	0.145575					-2.95298	2.10868		0.214629	-0.626518		1.46183	-1.8141					-6.44306	2.31303		-1.05035	-1.04646
	-1.65372	0.198445					2.40399	-4.46446		4.46684	2.7061					0.32728	0.232975					-2.51193	1.41659		0.11082	-0.0844619		2.08642	-2.79742					-5.93121	0.881286		-0.929828	0.845438
	-3.90832	-0.88934					-0.758895	-4.83215		4.57187	3.50013					0.42082	-0.0763929					-1.81743	1.70615		0.545003	-0.728481		1.43051	-2.94237					-7.29397	0.528909		0.798885	0.662746
	-4.41426	-0.0146367					1.38185	-5.37351		3.22198	2.05367					0.395631	-0.0473284					-1.67308	1.81123		0.229719	0.0738542		-0.147343	-1.80714					-4.10205	0.666713		2.87783	-0.155135
	-3.87856	0.250497					-1.35816	-5.32298		3.5305	2.93534					0.376617	0.0431492					-2.65847	1.00387		0.446402	-0.0268548		-0.40688	-2.87132					-6.56694	0.974182		-0.308518	-0.230837
	-2.90519	1.195					-0.719405	-5.30026		3.5386	2.75711					0.376708	-0.145753					-2.15712	1.35377		0.1233	-0.288219		0.484336	-1.89862					-5.83838	0.667772		3.37138	0.559063
	-4.87537	1.43069					1.10066	-4.23489		4.36098	1.71618					0.364709	-0.182085					-1.45433	1.90059		0.113576	-0.37533		-0.191535	-2.99557					-8.72591	1.18161		2.6312	0.218674
	-4.94935	0.946148					-0.249959	-4.76417		3.62718	1.47465					0.377265	-0.108342					-2.28285	1.80155		0.629715	-0.349802		0.188243	-1.77378					-6.43702	0.36385		0.716371	0.156081
	-3.3462	1.1788					-1.08341	-5.37459		4.93949	2.37179					0.379549	-0.0979347					-2.95908	1.70994		0.126717	-0.544114		0.431265	-1.5694					-7.32262	0.682685		0.528127	0.579343
	-3.17476	0.820888					1.83273	-4.38399		2.87786	0.306688					0.342612	-0.0221587					-2.44688	2.02505		1.61932	0.150798		-0.0703039	-3.36035					-10.1276	-0.606596		0.381357	-0.254053
	-4.04499	1.3808					0.922719	-5.24214		3.26171	2.13198					0.392562	-0.244411					-3.03418	1.67577		3.08367	1.80151		3.04052	-2.69305					-9.81726	-0.0348897		1.1875	0.486694
	-4.71943	1.63033					1.23309	-5.34202		3.67086	2.75281					0.372482	-0.0471351					-2.07681	1.5101		1.29297	-0.328521		1.09829	-3.14541					-9.0972	1.04835		-1.0897	0.502325
	-3.9264	-0.128748					1.1616	-4.18883		2.12194	-0.512079					0.366427	0.0575683					-2.66368	1.65865		1.56967	0.922892		0.135634	-2.33232					-7.05596	-0.578168		-0.269978	1.09285
	-3.8933	0.443909					2.17614	-3.77683		2.67938	-0.805263					0.414114	-0.0533754					-3.9226	1.60404		2.04061	0.400224		-0.887036	-2.96477					-9.33654	0.792681		0.0546612	0.161965
	-2.74461	1.44271					-0.165997	-3.74277		4.07353	-0.104258					0.370014	-0.0784683					-2.17494	1.65538		1.91126	-0.162774		0.198573	-1.82394					-4.08789	0.799504		1.92983	-0.374909
	-1.38741	1.60747					1.31267	-4.83621		3.47673	-0.318965					0.335266	0.0993659					-1.90971	1.75542		1.43605	0.0944007		0.429313	-3.6032					-5.97571	0.763403		0.839485	-0.305083
	-2.87304	-0.0718523					4.344	-4.69258		3.40572	0.324493					0.374275	-0.193257					-2.10638	1.70058		1.01179	-0.145761		0.988375	-3.32681					-6.83248	-0.396208		0.877186	0.0280366
	-2.94144	0.870891					1.05991	-4.83045		2.39019	0.0886565					0.363818	0.0088737					-0.506013	1.81559		1.96951	-0.683871		-0.668596	-3.70627					-6.9726	0.628762		2.36899	0.559296
	-3.47929	1.42044					1.00953	-5.06834		4.50751	0.00343658					0.357544	0.0636422					-1.55823	2.30742		0.0940608	-0.185163		1.23936	-1.46834					-8.4384	0.507329		1.51981	-0.676319
	-3.08444	0.767968					1.5623	-5.84345		2.28508	-0.102363					0.365401	-0.020981					-0.899306	1.35693		1.29016	0.320753		1.46756	-2.836					-3.14531	1.27114		0.078626	0.125204
	-3.50239	2.21528					0.993848	-4.09459		2.64892	0.0130226					0.395193	-0.105275					-2.42701	1.70575		-0.146009	-1.01772		-0.101689	-2.74782					-3.61932	0.471119		0.937625	0.604669
	-4.18811	1.43658					-1.20226	-4.82752		2.87967	0.448281					0.386056	0.0666752					-0.665608	1.61771		3.28209	0.598656		0.842334	-1.84136					-5.07214	-0.204547		1.53622	-0.407683
	-3.99769	2.22073					2.08832	-4.32933								0.342716	0.191927					-2.18073	2.36389		1.51565	-0.0233374		0.855722	-1.87567					-4.02133	0.143672		1.12227	-0.65086
	-4.20166	0.765068					2.56517	-4.71968								0.367989	-0.115391					-1.68622	2.09664		0.984078	-0.372764		0.585448	-1.47941					-6.08527	0.300267		0.102664	0.30763
	-6.14569	0.921627					1.56956	-4.6681								0.355214	-0.0405251					-1.79972	1.7304		0.657998	-0.0839416		-0.283732	-3.25938					-5.39978	-1.10715		-0.867841	0.12799
	-2.59364	1.18455					1.59968	-5.04478								0.379468	0.137285					-1.28568	1.44656		0.572457	0.604184		0.815399	-1.67423					-5.43607	0.213349		-1.71749	1.38648
	-2.38763	2.86951					2.11116	-3.78781								0.195144	0.153336					-1.95463	1.91002		-0.422779	-0.594788		0.66694	-4.07852					-5.03146	-0.0784466		1.16726	0.501294
	-2.7555	2.09871					1.73039	-6.06282								0.299821	-0.055004					-2.34841	1.81877		0.642888	1.32845		0.240866	-3.95223					-6.18082	0.747862		0.486295	0.710109
	-1.17822	1.68216					3.75882	-5.42159								0.324873	0.0730298					-1.96385	1.81093		0.324786	1.48004		-0.102166	-2.92227					-4.20904	0.278539		-0.812349	-0.653922
	-2.07286	1.923					2.33735	-4.17417								0.371269	-0.127447					-1.82439	1.31066		1.23136	0.192748		0.124342	-2.64485					-4.74968	1.20044		-0.618325	-1.10398
	-3.63666	1.31859					2.14987	-4.17038								0.25193	0.0127048					-1.48755	1.34079		0.309368	1.94885		1.24863	-2.37798					-5.48158	0.145343		-0.073211	0.56561
	-3.38538	2.92666					2.82815	-4.90662								0.329244	0.0762266					-0.894724	1.81039		1.11161	1.84165		-0.422874	-2.54644					-5.1615	0.770669		1.68743	0.621053
	-2.83519	2.68292					4.02129	-5.38959								0.327625	-0.145734					-1.15632	1.93965		1.19476	1.75635		0.439408	-2.99137					-4.92091	0.19252		2.46164	-0.327101
	-1.34656	2.2683					0.558309	-5.7255								0.37992	0.0943267					-1.77117	1.44644		0.773078	1.87193		-0.385163	-3.07079					-4.31288	0.241629		1.08624	-0.682066
	-5.89587	1.09825					1.59857	-4.56749								0.360118	0.150556					-1.03131	1.72984		1.36186	1.88469		2.11575	-3.09918					-6.09294	0.300439		2.18434	0.542499
	-4.3362	1.65622					0.424974	-5.35521								0.349164	0.132727					-0.732428	2.16367		1.51855	0.201051		0.132405	-3.03916					-6.52157	0.805782		1.01114	0.506946
	-3.59285	1.93756					1.09802	-4.72217								0.334945	-0.109664					-0.719404	1.50808		0.940643	-0.336361		1.11863	-3.32211					-6.46706	0.479492		1.6304	1.15094
	-1.26829	0.687036					-0.527135	-4.44642								0.37738	0.048898					-1.39765	1.60405		0.779035	0.624435		1.53915	-3.33209					-5.74613	0.733949		2.35286	0.675432
	-2.43077	1.56175					-0.859222	-4.16968								0.406605	0.154408					-1.27112	1.97703		1.82458	1.03335		0.655037	-2.9543					-7.34203	0.190249		-0.252352	-1.02477
	-2.70098	0.567307					2.49772	-4.70414								0.395923	0.175221					-1.74352	2.16568		0.18603	1.33772		0.468267	-2.77524					-7.40943	0.283518		-0.0940145	-0.0957048
	-2.57885	1.43684					1.71298	-4.75431								-0.196793	0.0190106					-1.86494	1.36906		0.394959	1.13249		0.27542	-3.99127					-5.75122	0.746581		0.406315	0.704727
	-2.4779	2.51607					2.7632	-6.16627								0.284898	0.147277					-2.06945	2.35105		1.61756	1.45533		0.600699	-2.83367					-5.11165	0.975465		-0.251578	-0.705089
	-2.16076	2.53848					3.58246	-4.64473								0.311786	-0.0746482					-1.5945	1.77827		0.851271	0.934995		0.644887	-2.9504					-6.61616	1.49851		-0.4677	0.300743
	-5.3872	0.958924					-1.73804	-4.20341								-0.206041	0.0483378					-1.50912	1.84982		0.367852	1.0506		0.57039	-2.86944					-4.85815	0.984249		0.0320428	-0.702919
	-3.83596	0.497758					2.08503	-6.06354								0.399679	1					-1.33467	1.88828		1.44527	1.03524		-0.417878	-3.04268					-3.5009	1.30626		0.131906	-0.0360947
	-2.68997	2.31863					0.616421	-5.08009								0.310641	0.159659					-1.05421	2.17166		0.562008	1.63898		0.0185007	-2.19815					-4.48148	0.912681		0.148521	-0.198533
	-1.37659	1.67406					-0.602921	-4.11662								0.222122	0.147175					-1.21609	1.82262		0.762507	0.738014		-0.187874	-2.15989					-5.35867	0.640313		1.29012	0.0726849
	-3.71988	0.991081					2.5001	-0.0509181								0.267068	0.148979					-1.63656	1.72482		1.25995	1.40338		-0.819717	-3.33669					-4.4866	0.714912		0.286222	0.167006
	-3.94066	0.964404					0.886152	-0.231804								0.358968	-0.127401					-0.432871	2.04187		0.859912	1.14416		1.32465	-3.56501					-5.22507	-1.24531		0.890636	-0.613474
	-2.71105	0.38664					2.89381	-1.60557								0.318483	0.0880019					-1.27138	1.92889		0.191187	0.867305		1.92915	-1.59344					-4.24036	1.05682		0.814949	-0.245546
	-2.1519	1.83082					-0.750324	1.31522								0.330362	0.159303					-1.8963	1.78476		0.369273	1.05141		1.60008	-2.80717					-4.7716	1.53303		1.32448	0.206381
	-3.48889	1.37536					0.492706	0.816543								0.411219	0.166135					-1.41616	2.27404		0.193258	2.0353		0.834945	-2.56363					-3.91281	0.874757		0.820286	-0.517124
	-2.16672	0.748934					1.19995	-0.979778								0.307462	0.0702481					-1.2124	1.54017		0.376938	1.99323		0.00760035	-3.12503					-4.2768	0.20192		1.59094	-1.10236
	-3.50561	0.722565					2.71678	0.363303								0.364512	0.0637261					-2.52333	2.86632		0.459253	1.59213		-0.0840549	-3.60181					-5.52892	0.740447		1.06274	0.348822
	-3.24594	0.592128					2.42062	-1.01553								0.333539	-0.0125815					-1.62773	3.2517		1.28804	1.88332		0.111483	-3.45205					-6.8231	0.700119		0.697319	0.637121
	-2.14293	1.73265					1.64184	0.0445497								-0.0857547	0.0064885					-2.06804	1.83076		0.752963	1.85405		1.19365	-3.27883					-6.31509	0.342705		-0.821496	-1.36638
	-1.2552	0.916541					3.21385	-1.22622								0.330594	0.150171					-1.08681	2.09244		0.993208	1.57923		0.853437	-2.88511					-4.61544	1.34359		-0.470297	0.814351
	-5.0478	1.36318					1.49008	-0.964396								0.265074	0.0287771					-1.76854	1.80113		0.302238	2.09033		1.06637	-4.32014					-6.14545	0.564688		0.1024	-0.610887
	-2.13322	0.843024					2.16628	-0.989854								0.330433	0.103354					-1.7729	1.40418		1.24137	2.187		1.62093	-2.71456					-5.83525	1.42147		0.375355	-0.523064
	-1.30177	1.10638					1.98354	-0.25738								0.366345	-0.0883289					-1.8104	2.62172		0.0167473	1.06455		-0.421445	-3.24205					-3.42262	0.699706		0.0216853	-0.0782614
	-1.90601	1.60184					3.20376	-1.12053								0.189174	0.0231853					-1.0399	2.32811		0.698699	1.63344		0.532675	-2.82901					-5.74887	0.672079		1.62602	0.473633
	-2.50657	0.658414					3.45216	-1.40498								-0.13158	-0.141433					-2.12993	1.5652		-0.450676	2.05409		0.370048	-3.03392					-4.50065	1.09697		-0.340057	-1.15994
	-0.427306	0.478396					2.89161	-0.871527								0.323931	0.00633109					-2.36768	1.80568		-0.140586	1.65334		0.374693	-2.61291					-6.89745	0.790286		1.01822	-0.301315
	-1.31323	1.60384					2.17498	-2.00362								-0.179608	-0.0032331					-2.28051	1.19918		0.0191553	1.65749		1.27047	-3.34923					-4.60184	0.814685		0.609122	-0.411883
	-1.69246	1.50684					0.806429	0.281788								0.368732	0.0113112					-2.3085	2.16729		-0.234124	2.23278		0.259115	-1.62905					-6.87426	0.944777		-1.36656	-0.835535
	-2.21269	1.2089					1.27327	-1.48022								0.302666	0.0125095					-1.77603	3.15495		-0.0332427	1.56887		-0.120791	-3.85478					-5.97993	1.16382		-0.439217	-0.449962
	-2.29057	1.04898					3.29873	-0.564536								0.359212	-0.145171					-1.63288	2.30749		0.230245	1.0127		0.770124	-2.70858					-6.097	0.688053		1.33482	0.0538469
	-1.92052	0.84779					0.386551	-0.118455								0.282698	0.0785462					-1.38668	2.02593		0.150785	1.69211		0.728521	-2.13265					-6.46804	1.37314		0.285497	0.408048
	-1.76782	1.41473					2.36897	-0.584855								0.215444	0.0696649					-2.31472	1.4762		0.286001	1.40592		0.215531	-3.06905					-6.97902	1.30296		-0.31893	0.00981138
	-1.76579	1.60209					1.83731	-1.89773								0.377153	0.0533809					-1.97742	1.84736		-0.0999411	1.08178		0.23438	-2.89425					-7.58765	0.980732		-0.794145	-1.61967
	-3.19944	1.30864					4.83786	-1.23717								0.288493	0.0420456					-2.33526	1.64098		0.276775	0.812663		0.554525	-3.28381					-6.73774	0.96063		-1.16507	-0.915206
	-1.83071	1.90249					3.41138	-0.909751								0.352117	0.0330213					-1.70859	1.57506		0.212674	0.958819		0.0714795	-3.72436					-6.43314	0.866502		-0.75133	0.807269
	-0.670027	0.774317					4.56041	-2.78061								0.40019	0.0992011					-2.13432	1.36149		0.112773	0.831768		1.35096	-3.19902					-9.36072	1.72149		-1.80178	-1.29924
	-1.27248	1.00422					3.52225	-1.00714								0.290575	0.0210467					-2.79187	1.80241		-0.315006	1.07208		0.0069645	-2.66272					-5.73524	1.23572		-1.22248	-0.848578
	-1.30702	1.22541					3.39624	-0.535044								0.253866	-0.0625456					-2.30331	2.26074		-0.268155	0.899056		0.540655	-3.0162					-7.71325	1.24949		-0.288181	0.392561
	-1.36782	0.989934					4.7092	-2.46958								0.391421	0.0667739					-2.46456	1.63555		0.901036	0.817766		0.598507	-3.53836					-6.57993	0.873648		-0.0397107	-0.340023
	-1.44296	1.14949					4.06525	-3.45125								0.368142	0.0831611					-1.78368	1.60682		0.272482	1.37076		-0.0803769	-4.22905					-7.46125	0.67803		1.06777	-0.277261
	-3.93544	1.48196					1.53145	-1.29673								0.419581	0.0896613					-2.46754	1.57883		-0.0595226	1.18813		0.640908	-3.17843					-6.51928	0.761751		0.420023	0.309155
	-2.30832	1.31228					3.58774	-1.71576								0.335808	0.016383					-1.51462	1.72965		0.520986	1.4106		0.455076	-2.44957					-5.9917	0.995892		-0.722869	-1.0982
	-2.07618	0.478209					3.4664	-1.38226								0.228282	-0.081541					-1.85661	1.80242		0.0714493	1.27132		0.396311	-3.03389					-4.20774	1.55748		-0.857903	-0.529792
	-2.11816	1.38071					2.89958	0.257766								0.299393	-0.0352075					-1.54213	2.018		-0.194954	1.07726		-0.0975359	-2.00367					-7.20894	0.0325038		1.83555	-0.829561
	-0.655459	1.38015					2.09291	1.64075								0.321611	0.0472688					-1.7851	1.81579		-0.0804294	1.1139		0.244557	-2.60936					-4.81448	1.04874		0.934588	-0.563904
	-1.22095	1.52637					2.44259	0.285938								0.40136	-0.039028					-1.71984	1.75613		0.0309566	1.68791		0.0874391	-2.90888					-7.5446	0.374142		-0.718746	-0.0250847
	-0.993752	1.49409					3.51613	-2.51975								0.36337	0.0108166					1.82315	-0.187485		-0.179435	1.70293		-0.0962424	-2.31811					-7.62252	2.21163		-0.725912	-1.3751
	-1.55412	0.687101					3.39796	-1.58502								0.383519	-0.104682					0.263826	0.887406		0.338585	2.18906		1.2357	-3.65325					-4.26442	-0.274722		-0.205057	-0.421275
	-1.98897	1.54854					4.28222	-1.44693								0.374155	-0.142575					1.06474	0.983818		0.407544	0.93082		2.35659	-2.71047					-6.62795	1.15101		0.133132	-0.262311
	-3.98519	0.964121					1.83297	1.06161								0.402127	0.0661265					1.44097	1.82722		0.554533	0.792728		0.534436	-2.94693					-4.94757	1.16564		0.612251	-0.837709
	-1.77703	2.06323					2.69297	1.33699								0.368497	0.0490276					0.933473	2.02433		0.933268	1.04604		-0.312962	-4.24391					-8.66739	3.63947		-0.755373	-0.302498
	-3.00461	0.740545					1.62627	-1.09393								0.332536	0.0314949					1.55823	1.01635		0.312907	1.44737		0.818232	-3.45814					-6.42757	0.982377		0.534586	-0.719186
	-2.25565	1.11207					3.20946	0.105171								0.373461	0.0228415					1.0018	0.12079		-0.181465	1.20335		1.53076	-2.08576					-5.45287	1.46336		-1.26692	-0.985261
	-2.44995	1.424					1.62213	-0.878046								0.39011	-0.0666632					0.717525	1.51957		-0.0172902	1.0956		0.654034	-2.82093					-7.10827	0.595561		-1.39543	-0.499214
	-1.50625	2.02221					1.98764	-0.0282177								0.388987	0.106406					0.983507	1.47588		0.593174	1.53505		0.494173	-3.94545					-6.40516	1.11732		0.782706	0.292799
	-2.29043	2.16313					1.86842	1.36873								0.351876	0.0714688					0.293881	1.21885		1.78225	2.61595		1.87873	-2.21022					-5.47778	1.37083		-0.121846	-0.31412
	-2.88385	0.845685					2.84443	-0.327293								0.372664	-0.188152					0.655069	0.82759		0.0502222	2.10305		-0.343276	-3.23356					-4.92756	1.28742		-0.594501	-0.304538
	-1.69701	1.82735					1.76748	-1.74927								0.328856	0.0326067					-2.38115	1.49186		-0.0607403	1.5497		1.91008	-3.32574					-1.86626	0.342142		0.0406519	-0.272754
	-2.57148	1.36983					1.16218	-0.222329								0.35913	-0.0233611					0.558932	1.11369		1.41078	1.50505		0.365178	-2.33135					-1.36305	0.31855		-0.384364	-0.0611804
	-3.65675	0.363524					1.46053	0.431246								0.365492	-0.118305					1.46949	1.05379		0.273914	1.87237		1.4353	-4.01579					-1.34656	0.407407		-0.340464	-0.136917
	-2.7173	0.47074					3.22781	-0.292915								-0.360078	-0.0337773					1.24365	0.314565		0.459289	1.07597		1.46689	-2.74715					-1.80114	0.294082		-0.983265	-0.598578
	-1.60035	1.41702					1.52018	1.82853								-0.32937	0.204734					-0.0612492	0.934818		-0.396546	1.10144		2.4912	-2.65565					-1.64612	-0.214153		-0.939052	-0.705892
	-2.24368	0.350881					1.94266	-1.07016								-0.297324	0.229517					1.23151	0.756594		0.0564832	1.13127		0.674753	-1.51221					-1.93408	-0.382457		0.766115	0.269467
	-3.01779	0.984535					2.34777	0.848789								0.516465	0.52641					0.537925	1.89542		0.680362	1.91986		0.641231	-1.11677					-2.88162	-0.354475		0.169245	0.139072
	-1.48793	0.429335					3.20103	0.169516								-0.0835806	0.545766					0.757992	1.02857		0.305349	1.8137		1.68886	-2.49116					-2.44563	-0.809985		0.0757727	-0.336615
	-2.03179	0.414256					2.46155	-2.01877								0.457189	-0.0913567					0.221491	-0.419037		0.956259	1.95074		1.57877	-2.01676					-1.39294	-0.0432393		0.0337246	0.218618
	-2.6862	0.409684					1.46869	-0.814309								-0.295025	0.0384698					-0.072608	0.914848		-0.0556899	1.0826		0.948159	-1.12028					-1.29862	-0.0765151		-0.788641	0.0472862
	-1.59817	0.507807					2.55116	1.76425								-0.281677	0.199011					0.413503	2.19074		1.21904	1.33501		1.75113	-2.18803					-1.43772	-0.294776		0.700982	0.170739
	-3.35988	1.59773					1.33321	0.459893								-0.298752	0.165329					-3.1072	0.700603		-0.292295	2.08935		0.837175	-0.941086					-2.44513	1.2293		-0.446416	0.756606
	-0.907024	1.30438					1.91174	-2.04992								-0.241654	0.226821					-1.4858	0.274941		-0.182412	1.3073		1.66681	-1.83126					-2.42648	0.852318		-1.67906	-1.56054
	-3.08703	0.875564					2.68302	-1.44967								0.312541	0.244839					-0.304943	0.21344		0.145129	1.18006		0.69033	-0.793394					-1.28619	-0.0124828		-1.08456	-0.239756
	-2.11603	0.778402					2.70258	1.48213								0.163482	0.133181					-0.914977	1.83274		1.13757	1.37823		1.63017	-1.64405					-1.49816	-0.422286		0.0252511	0.424786
	-2.1898	1.117					1.36524	0.424234								0.302271	-0.0856991					-2.18701	-0.563027		-0.0362274	1.26965		-0.0906676	-0.831211					-1.04287	0.189503		-0.305439	0.407164
	-1.94969	0.629862					2.59054	-0.374432								0.0122436	0.0171653					0.175724	2.34166		0.0316685	1.22476		1.93798	0.151262					-2.55382	-1.41401		0.0570228	0.119566
	-2.45873	1.04816					2.7833	-0.709367								-0.472183	0.264702					-4.40653	1.69187		0.156983	0.909934		0.200995	-0.640557					-1.64779	-0.0132542		1.56601	0.151423
	-4.24636	1.18416					4.99324	-1.7291								0.42614	-0.176715					0.489	1.16118		-0.0544517	0.892942		1.00326	-1.07111					-1.08404	0.218722		1.28581	0.858295
	-2.26707	0.944548					1.85562	0.372956								-0.263719	0.213518					-0.129679	0.671413		0.0424958	1.00614		1.71991	-0.328422					-1.10208	0.301526		0.30193	0.0765428
	-1.56277	2.1372					2.50829	2.68625								0.507986	0.125504					-1.18343	1.872		0.429478	0.676278		0.443746	-0.946123					-1.03103	0.41104		0.187211	-0.249721
	-1.9019	1.71924					1.68789	-1.62139								0.586066	0.187301					-3.83821	1.81479		0.803737	1.19654		0.368198	-0.580507					-1.46059	0.0313788		0.296833	-0.0345869
	-2.96313	0.932846					3.73944	-1.98131								-0.192511	0.150799					-0.721974	-0.232356		0.352016	0.969121		0.363738	-1.32995					-1.29856	0.107493		0.753628	0.797584
	-2.93233	1.04188					2.76288	-0.554313								-0.0361741	-0.160666					0.697073	-0.484156		0.204765	1.3409		0.983475	-0.843449					-0.854773	0.415202		-0.779087	0.0921509
	-2.94453	2.38984					2.01401	-0.554521								-0.264583	-0.244821					0.653855	1.30453		-0.642608	2.26149		1.24698	-0.848519					-1.59292	-0.730889		-0.554702	0.214474
	-2.3388	0.82739					2.69964	-1.99029								0.514072	0.261661					0.959527	1.06659		1.14926	1.16685		1.79573	-0.583317					-1.60382	0.375177		0.356554	0.151787
	-3.01757	1.55794					2.3539	-0.34151								0.535335	0.411079					0.245844	-0.166821		-0.385725	1.60588		0.593039	-1.25636					-1.75081	0.734861		0.75181	0.496936
	-2.91106	1.34244					3.14475	-0.808108								0.557224	0.53639					-0.0785329	0.7749		1.19308	0.682875		1.30688	-1.95578					-1.50622	0.275662		0.785422	-0.700077
	-1.86116	1.8591					2.98434	-1.36615								0.283471	0.538076					1.59303	1.08992		1.4501	1.63723		0.684241	-0.782745					-2.75543	-0.743223		-0.337242	0.0567204
	-2.10455	1.48667					4.83107	-1.67877								-0.0966327	0.464271					0.50929	0.830668		1.10665	1.71168		2.27594	-1.85154					-1.64293	-0.231377		-1.27822	-0.288504
	-3.42001	1.92569					2.04033	-0.245966								0.365654	-0.0953115					1.24065	0.985354		1.72762	-0.0551275		0.82875	-0.966856					-0.803385	0.302983		1.31632	0.342587
	-2.49457	1.83883					1.20137	-0.463955								0.507229	0.132474					0.340701	0.258247		1.12124	0.678252		0.842086	-1.0235					-3.42313	-0.984522		-0.239877	-0.00649514
	-3.86375	-0.454017					2.63399	-0.481722								0.188375	0.14787					0.0113971	-0.366809		1.61569	0.791931		-0.619836	-1.29072					-1.41021	0.127922		-0.795741	-0.173969
	-3.62974	-0.524722					2.02072	-0.279565								0.185263	0.418732					-1.03319	0.674669		2.61892	1.16894		-0.232933	-0.709597					-2.10555	0.794948		-1.16003	-0.42185
	-1.37657	0.566453					1.79446	0.147282								0.19122	0.144499					-0.100214	0.118557		0.715348	0.893776		-0.525763	-1.3154					-1.17321	0.314636		-0.136694	-0.0567153
	-3.18164	-2.54827					1.69891	1.43985								0.0599689	-0.253199					-0.62	0.466326		0.930095	0.737597		0.0422367	-1.28545					-1.53005	0.153226		-0.109698	-0.0815806
	0.21537	-0.8184					3.25806	-1.28997								0.288332	0.478484					-0.139359	0.298731		2.45548	0.0859689		-0.24955	-1.39691					-2.05254	-0.949842		-0.824256	0.154092
	-2.48059	0.703203					4.29836	-1.39031								-0.1535	0.568593					-0.681214	-0.174143		2.10562	0.323244		0.188288	-0.992073					-1.62285	-0.444365		0.0206081	-0.033288
	-1.70174	-1.85563					2.51127	-1.01825								0.211248	0.569177					-0.0402594	0.210551		1.12623	0.583098		1.06755	-0.247634					-2.7231	-0.163428		0.600284	0.238283
	-1.74026	-1.58099					2.77243	0.0429841								0.384461	0.382328					-1.18626	-0.334815		3.02982	0.612611		-0.32038	-1.5085					-1.5655	0.54797		0.853478	0.157829
	-0.402417	0.327884					0.965124	-1.35415								0.557273	0.137452					-1.68889	0.107815		2.37822	0.897977		0.852605	-0.645675					-1.33371	-0.297298		-0.747224	-0.419867
	-2.55722	0.503715					3.09597	-0.651224								0.511039	0.364925					-0.452919	0.821648		1.51816	2.02831		0.649313	-1.61672					-2.07594	-0.0117544		0.818768	0.857922
	-2.40667	0.832051					2.85887	-1.56634								-0.428634	0.0760234					-0.170105	0.378197		2.47235	0.676915		1.83086	-0.308614					-1.73815	-0.497435		0.920155	0.256728
	-1.16425	0.231554					2.41674	-0.288918								0.148337	0.424033					-1.54004	-0.340389		0.437769	0.719402		-0.248203	-1.80085					-1.52559	-0.174424		0.60485	-0.38518
	-1.3932	-0.593983					1.04979	-2.49615								0.522432	0.541956					-0.489662	0.339974		0.00932267	1.36987		-0.558943	-1.5387					-3.09233	-2.02427		-0.943838	0.242125
	-1.20688	-0.854236					1.38454	-1.40855								-0.216407	0.517935					-0.725369	-0.202296		0.661588	1.06784		0.0619032	-1.55874					-1.53763	-0.865809		-0.665529	-0.477727
	-0.957582	-1.29211					2.03591	-2.04976								0.0803304	0.155917					-0.00629939	-0.584365		1.92847	1.10227		-0.254913	-1.01719					-1.72616	-1.18755		-0.442959	-0.0770856
	-1.85219	-1.67446					2.69596	-0.215678								0.528891	0.390407					-0.106138	-0.712485		2.1283	0.425748		0.0440237	-1.40916					-1.80258	-0.983913		0.222222	-0.166825
	-0.760829	-0.689904					-0.320614	-0.611055								0.0385184	0.526485					-0.0278873	-0.0584897		0.796538	0.684825		0.635083	-0.438627					-4.21051	0.510748		-0.938996	-0.152513
	-1.83263	-1.86339					4.9253	-1.83498								-0.0701108	-0.440947					-1.12437	0.389386		2.4188	1.32443		-0.081325	-1.00828					-4.30163	1.06767		-0.456154	0.054611
	0.285731	-0.761981					2.83653	-3.93347								-0.108907	0.454231					0.0123078	0.226907		2.0248	0.569859		0.399168	-1.47786					-3.22642	0.136373		-0.765209	-0.212276
	-1.02894	-1.37103					-0.757758	1.40332								0.551238	0.456474					-0.881222	-0.247977		1.73298	2.6124		-0.518706	-1.19691					-2.24103	0.228805		-2.45161	-0.832618
	-0.333671	-1.68459					-1.35431	0.389658								0.559743	-0.266817					-1.28684	-0.0307538		2.01882	0.897384								-1.95625	0.10627		-0.9361	0.226275
	-1.05229	-1.30608					-0.681661	1.43386								0.49917	0.546242					-0.699723	-0.119655		1.59769	1.97304								-3.66533	-0.862895		-0.463246	0.404799
	-0.69313	-1.83068					0.0694697	0.979472								0.00778901	0.527798					-0.78142	-0.340193		0.648743	2.36096								-3.99377	0.473505		-1.30377	-0.637592
	-1.95404	-1.50345					-0.713301	1.4546								0.126641	-0.274378					-1.3228	0.0426057		2.59256	0.980799								-2.91483	0.385652		1.31683	-0.692853
	-0.488501	-0.849145					-1.44385	1.12345								0.301789	-0.285863					0.286749	0.0252542		2.19959	0.295184								-5.77717	0.0711642		0.165309	0.343928
	-0.805717	-0.708313					-1.63925	1.05136								0.606183	-0.291481					-0.766299	0.567356		1.14284	0.0195099								-4.00891	0.0443239		0.101279	1.07236
	-0.548372	-1.64247					-0.523203	3.31635								-0.553989	-0.324889					0.331017	0.334303		1.37656	0.238383								-3.36393	0.173736		-0.294723	0.51766
	-1.2018	-1.8946					-0.060703	2.47951								-0.187066	-0.157415					-0.224692	0.559478		1.35668	1.34184								-3.46066	-0.0851517		-0.43164	0.177339
	-0.978906	-1.92661					-0.449388	2.29312								-0.0900583	0.171079					0.409501	0.0476307		1.85675	2.10653								-4.57166	0.414955		-0.137162	0.844455
	-0.282258	-0.845836					-1.19555	1.22907								-0.213906	0.498346					-0.345551	0.565458		1.77101	0.806422								-2.94024	-0.351374		-0.573984	-0.856495
	-1.05499	-1.15107					-1.21792	1.3275								0.109325	-0.234656					-0.432908	0.779584		0.918181	1.4599								-3.10341	0.179998		-0.292793	0.294642
	-0.497276	-0.952349					-1.06966	1.90704								-0.159149	0.563414					-0.2359	0.200116		1.02306	0.824534								-6.16706	0.652922		-0.743645	-0.0991818
	-0.415766	-1.07695					-0.540091	2.00234								0.48168	0.522225					-0.517609	0.40275		1.81002	0.608146								-6.11325	-0.364582		-0.789541	-0.455626
	-1.42187	-1.86908					0.0925525	2.3807								-0.226007	0.425227					-0.968339	-0.921017		1.76709	1.23823								-5.33303	-0.0940775		0.32697	0.403868
	0.0550568	-1.40157					-1.31438	1.10922								-0.111949	0.562505					-0.348109	0.0709437		0.687963	0.212636								-6.59507	-0.653051		-0.257565	-0.225456
	-0.441953	-0.6226					-0.871529	1.27739								0.174246	0.491994					-0.0194902	-0.105324		0.837797	1.10591								-4.25796	-0.0183435		0.306479	-0.00822498
	-0.891503	-2.43547					-1.75826	1.36053								0.253249	0.478291					-0.369286	0.16675		2.17243	1.32893								-6.88237	-0.197618		-0.69683	-0.866965
	-0.326434	-1.3428					-0.552346	1.06696								0.633905	-0.231518					-1.44198	0.00443422		2.0177	0.833138								-5.06355	0.497877		-0.708824	-0.494326
	-0.0445075	-2.02439					-0.796477	1.30993								0.0379318	0.503553					0.136982	-1.19116		1.44828	1.74681								-3.6834	0.65389		1.17826	1.50908
	0.0918873	-1.21883					-0.245789	0.950634								0.513646	0.474514					0.267966	0.237072		0.749945	1.00032								-5.30723	0.250583		0.450078	0.202868
	0.134123	-1.3798					0.761604	1.67068								0.526334	-0.135645					-0.846845	-0.377309		0.92371	1.43082								-5.54548	1.18674		0.0331943	0.481246
	-0.620855	-1.45766					-0.0943207	1.74009								-0.0872367	0.0471086					-2.03725	-0.428454		1.49829	0.0428415								-7.46394	0.508144		1.0511	0.275416
	-0.815862	-1.29849					-0.0558345	1.15146								-0.431793	0.326134					-1.72621	0.022129		1.44992	0.916873								-5.25553	0.425373		1.79487	-0.436016
	-0.667524	-2.03323					-1.03085	1.56495								0.641383	0.454048					-1.65281	0.0152197		0.311566	1.79498								-4.7775	1.22743		1.15186	-0.257208
	-0.180293	-2.65819					-1.58348	1.40869								0.0497214	0.514111					-2.33718	-0.0880895		1.07875	0.890318								-4.98645	0.684177		-0.664877	-0.464539
	-1.10141	-3.04797					-0.755452	1.00331								-0.13049	-0.0123318					-2.08976	-0.35302		0.799539	1.08224								-6.59836	-0.0793151		0.271327	0.324333
	-0.256368	-1.09469					-0.737381	1.20633								0.482728	0.273626					-1.7888	1.16444		2.64103	1.71573								-6.39899	-0.436978		0.609125	0.130143
	-0.473353	-0.850834					-1.19452	3.52122								0.517504	-0.125801					-0.264653	-0.0838502		1.45641	1.05132								-5.8733	-0.76618		0.737673	0.314071
	-0.57403	-1.7243					-1.42025	3.0757								-0.133065	0.514574					-1.58811	-0.0240628		1.20451	0.930478								-4.70921	-0.423317		-0.43336	-0.189373
	-0.801268	-0.573294					-0.274065	3.18286								0.616606	0.458467					-0.649742	0.938525		0.245372	1.72928								-5.91862	-0.555721		-0.844299	-0.489586
	0.249219	-1.5561					0.150205	3.84585								-0.433092	0.403512					-0.85989	0.606088		1.79783	1.49538								-3.53831	0.0568989		-0.321594	0.436669
	-0.503913	-2.26396					0.375034	3.75431								-0.0194202	0.536118					0.0255325	-0.286488		0.58252	-0.0213728								-5.45875	-0.576103		1.11568	1.01648
	0.096475	-1.8204					-0.800103	3.12323								0.308352	-0.135019					0.0325096	-0.0483522		2.05222	0.466747								-4.06759	-1.61258		2.0006	0.972206
	0.132278	-1.11156					-1.10143	2.20271								-0.0261169	-0.361557					0.128442	0.0440285		2.68715	1.21236								-3.97468	-0.371727		0.362828	-0.953263
	-0.14641	-1.63822					-1.72298	3.18666								0.303256	0.335666					-0.625669	0.757415		0.956243	0.949663								-3.90665	-0.130345		-0.315311	-1.02897
	-0.604256	-0.979449					-0.815149	3.42997								-0.332609	0.238337					-0.677378	0.103415		0.455772	1.98732								-3.7873	-0.784619		-0.286112	-0.989388
	-0.736912	-2.44232					-0.151444	3.30159								0.578912	-0.138935					0.214304	0.380882		1.49483	1.90896								-4.24615	-0.55219		-0.643082	-1.06999
	-0.86276	-1.17934					-1.46321	1.70615								-0.355521	0.333554					-0.163865	-0.109992		1.14842	0.204448								-3.68184	-0.223436		-1.13471	-0.681905
	-0.729019	-1.83367					-0.963604	3.65661								-0.0767164	0.472379					0.0980692	0.308978		1.1541	1.1849								-4.32264	0.251536		1.49592	0.489311
	0.27422	-1.90068					-1.60437	1.97052								-0.269126	0.474282					-0.407804	-0.281499		0.625546	1.26609								-5.34809	-0.78928		-0.0741324	-0.25257
	0.145445	-1.31328					-1.31397	2.6926								-0.284797	0.495394					-1.12	-0.421044		0.932686	0.854517								-4.84256	-0.344806		2.40141	-0.114974
	-0.8868	-0.284947					-1.30036	2.01785								0.23336	0.394472					-1.05997	-0.01014		0.995371	1.22392								-5.54306	-0.908726		2.56268	-0.704337
	-1.3523	-1.34966					-1.02485	2.27371								0.553845	0.158944					-0.725865	-0.445245		1.43126	1.47242								-3.99397	-0.496725		1.50975	0.0424058
	-1.48738	-2.20654					-1.0508	1.8698								0.218911	-0.277463					-1.2579	-0.327543		0.701142	0.469235								-4.58851	-0.196961		-1.68779	-1.23364
	-0.140505	-1.25068					-0.779694	1.81076								0.137054	0.544893					0.644082	-0.609504		0.391608	1.66861								-4.42236	-1.09644		0.165684	-0.0878332
	-1.81926	-0.824599					-1.79611	2.08906								-0.122281	0.404978					-0.101766	0.628203		0.717746	1.10643								-4.32983	-0.798084		-0.415527	-0.415253
	-2.02982	-0.674967					-2.02854	1.967								0.576027	0.223842					0.43217	-0.178461		0.794775	1.74037								-4.5949	0.116426		0.482354	0.245656
	-1.28732	-0.785371					-1.64372	1.78859								-0.383774	0.478045					-0.891921	-1.01019		0.345677	1.36045								-3.1552	0.478806		0.522506	-0.10331
	-3.86056	-1.81901					-0.305676	2.4653								-0.155434	0.385739					-0.185141	0.46913		1.00926	0.694586								-5.45306	-0.973202		0.0474213	-1.735
	-0.56372	-1.71464					-0.158394	2.42153								-0.00304603	0.375119					-0.526558	0.73431		1.34332	-0.775098								-4.28605	-1.20702		0.441296	0.394092
	-1.6157	-1.08319					-0.114162	1.92016								0.0104665	0.544907					-0.245054	0.253705		0.549301	-1.82062								-3.26776	-1.55778		0.646424	-1.00698
	-1.5639	-1.04567					0.43566	2.08032								0.560648	0.15099					-1.27432	-0.824385		0.498992	-1.72593								-3.05473	-1.04315		0.936467	-0.417683
	-1.21144	-0.227441					0.552198	2.00396								0.0259982	0.126954					-2.06388	-1.37958		0.91507	-1.27317								-4.55032	-0.440695		0.412836	-1.06353
	-1.06673	-1.85184					0.43304	1.69798								-0.210313	-0.119698					0.844414	0.105423		0.659819	-1.00495								-3.20061	-0.118904		-1.12023	-0.179454
	-1.70528	-0.683927					-0.534676	1.7975								-0.128057	0.246055					-1.08826	-0.0161266		1.01213	-0.632288								-4.78556	-0.600124		-1.54936	-0.47512
	0.236639	-0.516128					1.73062	2.31725								0.0748261	0.112504					-1.05271	0.0427592		2.10409	-0.58305								-4.67512	-0.210287		0.124302	0.967548
	-1.80372	-0.714662					0.0627142	2.08083								0.214773	0.451016					-0.0262099	-0.359963		0.735056	-1.18437								-4.39186	-0.345145		-0.0852853	-0.000391041
	0.750272	-0.629382					0.343719	2.29278								-0.085758	0.252313					0.0462063	-0.212968		1.81564	-0.802247								-5.28661	0.925673		-0.436238	-0.181276
	-0.62403	-0.214					0.959638	3.08035								0.586759	0.314543					-0.759767	-0.467045		0.855703	-0.747521								-6.55325	-0.856101		0.429305	-0.172756
	-0.941745	-0.717634					1.22307	2.23503								0.542078	0.556696					0.241833	-0.216875		1.13424	-0.655989								-2.74726	-0.614815		-0.335058	0.451698
	-0.101421	-0.65314					2.53775	2.99809								0.04863	-0.181988					-0.46686	-0.0678595		1.18923	-1.82714								-3.29593	-0.172283		-1.57378	-0.972598
	-0.564392	0.0456345					0.928478	1.78064								0.36571	0.271326					-1.82706	-1.81286		0.981822	-1.93461								-2.58042	-0.668726		-0.522175	-1.16064
	0.0875233	-0.591678					1.39518	2.72487								0.15545	0.443685					-1.41152	-0.603306		-0.0874915	-1.68835								-3.3353	-0.442979		-0.413648	0.261296
	-0.621148	-0.0574139					0.214017	2.26201								-0.0726419	0.354479					0.272503	0.11696		0.282077	-1.39506								-4.00813	-0.500209		-2.17966	-0.747683
	0.252082	-0.773525					0.226022	1.83221								0.310179	0.279868					-0.0302465	-0.940687		1.98951	-0.950152								-2.73239	-0.616266		-0.90912	-0.425973
	-0.192462	-0.342177					2.84439	1.78565								0.227017	0.260636					0.913506	0.883803		0.888331	-1.84921								-4.19633	-0.440419		-1.75761	-0.509615
	0.164304	-0.8952					2.06333	2.75117								-0.371635	0.41771					0.81694	-0.154036		1.34935	-0.958251								-4.85015	-0.0615771		0.264195	-0.187209
	-0.521507	-0.520402					2.21444	2.1243								0.385264	0.338781					-0.407646	-0.869419		0.603457	-1.32348								-2.69435	-0.247103		0.639348	0.687117
	-0.385147	-0.582643					1.47382	2.0388								0.283856	0.425325					-0.0150264	-0.782799		0.79467	-1.0757								-3.95779	-0.337285		1.3578	-0.274605
	-0.25994	-0.220652					0.77441	1.23245								0.180347	0.178392					0.483792	-0.854617		1.2397	-1.86221								-6.0651	-0.921162		-1.23994	-0.292841
	-0.30946	-0.839657					1.33112	1.90194								0.335059	0.447351					0.0937404	-0.442753		0.943991	-1.6931								-3.75251	-1.88514		-1.40094	-0.674393
	-0.687583	-1.72666					1.21046	2.40103								0.585244	0.482162					-0.739946	-0.883462		0.778051	-1.04579								-3.60053	-0.895465		0.065381	-0.572038
	-1.08509	-0.699176					1.5263	2.18256								0.551259	0.374106					-1.20602	-0.61681		0.381315	-1.85718								-3.85469	-0.346404		0.0981039	-0.533661
	-0.450136	-0.976056					1.63904	2.46167								0.60204	0.0305789					-1.32288	-0.753243		1.76555	-0.876105								-4.34764	-0.128747		0.430629	-0.548088
	-0.813008	-0.797495					-0.368704	1.6561								0.473037	0.530971					-0.0631433	-0.412021		0.905043	-0.663163								-4.90021	-1.14745		0.384467	-0.522306
	-0.825586	-0.766358					-1.16361	2.45371								-0.0390218	0.521609					0.767919	0.178893		0.992215	-1.33173								-3.41621	-0.332327		-0.143299	-0.858775
	-2.43253	-1.60214					-0.977078	1.45879								0.256473	-0.265153					-0.149295	-0.330255		1.55917	-1.80364								-4.72462	-0.994495		0.131114	-0.517863
	-0.840904	-0.974252					1.79995	1.93765								0.351096	-0.0634323					-0.387696	-1.18293		1.32122	-1.53365								-2.54106	0.109693		-0.749819	-0.319746
	-0.468903	-0.636254					0.232046	1.9344								-0.0312314	0.407058					-0.199828	-1.21094		0.898202	-0.863102								-4.56968	0.0997066		-1.03524	-0.848506
	-0.763616	-0.277362					0.027921	1.75487								0.301707	-0.00113325					-2.26584	-1.45866		0.600902	-1.5851								-3.93505	-0.96614		0.114424	0.0878525
	0.130116	-0.550747					-0.52036	0.596485								-0.112683	0.487746					-0.568711	-0.952993		0.88525	-1.39174								-4.65094	-0.664093		0.66827	0.000406011
	-1.64761	-1.07919					0.381044	0.815101								0.504389	0.0967553					-0.583392	0.0405336		0.0485396	-1.49213								-3.01736	-0.923542		-0.88992	-0.860057
	-1.44283	-0.837427					-0.60253	1.61893								0.588893	0.405752					-0.194379	-0.452233		0.233903	-1.22429								-4.2318	-0.972665		0.0661498	-0.793752
	-0.67335	-0.471092					0.945834	1.94805								0.225509	0.327268					-0.391624	-0.22122		1.86225	-1.0365								-3.85759	-0.966279		0.564782	0.0510808
	-1.1702	-0.108605					3.10457	2.8684								0.439251	0.490728					0.0169468	-0.990137		1.12462	-1.58635								-4.4352	-0.68119		0.981296	-0.224044
	-1.62221	-1.2328					2.13045	2.54092								-0.358922	-0.0501316					-0.0401608	-0.224739		1.28706	-1.25629								-3.72259	-0.571484		-1.22295	-1.24937
	-0.361751	-0.602797					2.65235	1.23721								0.54749	0.259474					-2.57396	-1.04581		1.04785	-1.14371								-3.44366	0.203193		0.1134	0.347103
	-0.717601	-0.865366					2.2077	3.0226								-0.236562	0.268136					-0.544187	-1.20176		1.33702	-1.34395								-7.36558	-1.19922		0.735939	-0.564387
	-1.11692	-1.80164					2.10323	1.9108								0.448071	0.173001					-0.190526	-0.0939728		0.844476	-1.43425								-4.30603	-0.503365		-1.32574	-1.5813
	-2.90868	-2.41678					2.12503	3.05302								-0.0800695	0.28093					0.102788	-0.671081		1.29287	-0.411597								-2.1761	-0.59818		0.277882	-0.373235
	-0.594325	-0.800597					0.956382	3.10508								0.148671	0.399106					-0.788346	0.352962		0.370238	-1.21272								-3.40978	0.289485		-0.10311	-0.747731
	-0.292429	-0.486674					2.57744	4.14958								0.317445	-0.0312821					-2.19784	-0.497732		-0.267757	-1.12661								-4.52395	0.0761162		-0.502436	-0.865595
	-1.04704	-0.51438					1.15246	2.11428								0.270686	-0.105444					-0.671	-0.879942		1.2805	-0.692444								-3.11316	-0.55121		0.845706	-1.37807
	-1.08285	-1.18456					1.04416	1.24455								0.419874	0.310455					-1.14251	-1.35375		1.58759	-0.83585								-4.23783	-0.00496942		1.42173	-1.16896
	-0.663944	-0.778361					2.22319	2.72342								0.565912	-0.0262012					0.630496	0.161271		1.60846	-1.01381								-5.85494	-1.28521		-0.0807122	-0.800892
	-0.77393	-0.263473					1.36524	1.90465								-0.304812	0.369886					-0.859452	0.132123		1.70999	-1.55851								-5.81111	-0.848221		-0.704641	-1.57356
	-2.48686	-1.31339					0.575269	1.14317								0.450101	-0.062007					0.781616	-0.0039255		0.718944	-1.36603								-3.43856	-1.15483		-1.64348	-0.974331
	-0.540146	-0.594847					2.64308	2.36524								0.599024	0.241132					-0.601143	0.252551		0.423245	-1.58333								-2.68018	0.107474		-1.38219	-0.964028
	-0.650822	-0.00841356					2.26056	1.91705								0.151961	0.480161					0.904974	-0.277727		-0.0890795	-0.520253								-3.50861	-0.562977		-1.00213	-0.426144
	-1.76188	-1.16517					2.57878	0.513131								0.341139	-0.41752					-0.58523	-0.369327		0.88661	-0.310172								-2.08326	-0.296854		-0.150303	-1.40054
	-1.46874	-0.750386					-0.761173	2.50887								-0.29621	0.500243					0.000322522	-0.922655		0.510802	-0.318759								-2.73765	-1.06715		-0.268752	-1.4846
	-1.93504	-1.03528					3.00988	2.23279								-0.337762	0.305577					-1.04607	-1.36818		0.686463	-0.511001								-1.96944	0.382338		0.349016	0.336454
	-1.54983	-1.14043					1.27843	2.18507								-0.433435	0.530511					-1.7028	-0.814625		1.26974	-0.554798								-2.98155	-1.08121		-0.315455	-0.523593
	-2.61078	-0.662284					2.52713	1.41105								0.496576	0.242764					-0.815377	0.115679		-0.302591	-0.997795								-2.67678	-0.222906		-0.69629	-0.650607
	-1.61935	-1.02447					2.33455	2.04333								0.450385	0.200597					-1.87991	-0.607974		0.219802	-0.443749								-2.38582	0.490188		-2.24631	-0.539735
	-1.72167	-0.931511					0.90108	2.32798								-0.127079	-0.0385259					-1.11461	-0.498023		-0.160577	-0.289862								-2.26484	0.355106		-2.08819	-1.00364
	-1.73641	-1.13377					0.131139	2.2119								0.254609	0.509866					-0.0152703	-1.03603		0.342478	-0.735383								-1.67378	0.0658804		-0.479582	-1.49215
	-2.05308	-1.41939					2.58155	2.69307								-0.115862	0.154047					-0.467363	-0.163038		1.47633	-1.20125								-1.78344	0.266034		-0.215859	-1.18964
	-0.438735	-0.500586					1.20576	2.75357								-0.131986	-0.206552					0.374352	0.0480175		0.481938	-0.619099								-2.08867	0.243414		-0.991417	-1.26955
	0.706623	-0.622241					2.03631	1.95438								0.475875	-0.106558					-0.529274	-0.190921		0.969729	-0.772508								-1.69261	0.444732		-0.0477453	0.305798
	-1.93465	-0.514982					0.61668	2.90033								0.507186	0.515156					0.091035	0.351312		2.80821	-0.41137								-2.88588	-0.385461		-1.29031	-0.546774
	-2.61556	-1.02649					0.723542	1.89884								0.437841	0.559403					0.0568637	-0.551446		2.54868	-0.317414								-4.01391	-0.553985		-1.76824	-0.711033
	-0.71831	-1.00595					1.22787	1.12544								0.532867	0.115508					0.118776	0.643849		1.42315	-0.647976								-3.15417	-0.643819		-0.582665	0.02588
	-0.241543	-1.56351					1.61307	3.34457								0.0428244	0.335061					-0.117694	-0.288658		0.876228	-0.435031								-4.65894	-1.29736		-0.417514	0.00426971
	-1.84056	-0.328515					1.62046	1.70147								-0.00547938	-0.0183209					-1.07438	-0.455755		1.81575	-1.66497								-4.52097	0.498396		-0.522674	-0.941418
	-0.637969	-1.20108					0.400543	2.76314								0.185826	0.205054					-0.843295	-0.506591		1.65446	-0.409943								-3.86898	-1.09652		-1.67026	-1.13263
	-0.180104	-0.616526					1.79186	1.22777								-0.079882	0.40819					-1.88382	-1.27566		0.643941	0.159159								-3.54615	-0.95743		0.210887	-0.671596
	-0.508994	-0.96623					1.58078	0.701076								0.56542	0.335849					-0.863496	-2.0339		2.14801	-1.26687								-4.82846	-0.0559517		-1.67419	-0.807107
	-1.0519	-1.31429					2.4435	1.65575								0.535285	0.519696					-0.702149	-0.210594		1.65339	-0.570803								-3.34646	-0.636579		-1.54575	-0.550945
	-1.13212	-1.03008					0.531366	1.20652								0.0152002	0.240784					-0.562128	-0.580667		1.48358	-0.388352								-4.12665	-1.0046		-1.21531	-0.778405
	-0.75166	-0.226215					0.0335715	0.775928								-0.0221175	0.0789962					-0.589312	-0.300987		1.57509	-0.941319								-2.94006	-0.773047		-1.52698	0.0580032
	-0.566038	-0.382414					2.56891	1.76195								-0.200206	-0.180673					-1.315	-0.254339		1.52156	-0.548569								-3.56686	0.422962		-1.05538	-0.473999
	-1.52017	-0.0501961					2.16875	3.10236								0.0663048	0.530269					-0.324723	-0.0152399		2.5662	-1.13289								-1.37887	0.340716		-1.02256	-0.391941
	-2.03718	-0.626648					-0.68283	1.6193								0.643125	0.401042					-0.660191	0.300691		1.79527	-0.396369								-3.26746	-1.08807		-1.36666	-0.539254
	-0.424289	-0.739464					0.612377	0.637991								0.450678	0.480655					-0.271439	0.435839		1.59882	-1.14516								-4.33019	-1.08464		-2.05842	-1.2865
	-1.86372	-0.724111					2.43322	1.5788								0.543196	-0.0929176					0.67231	0.511238		-0.0650411	-1.01664								-6.15831	-0.14072		-1.19952	-0.837023
	-0.779976	-1.1115					1.99372	1.95315								0.274337	0.401287					-0.4016	0.204193		0.442125	-0.515773								-6.56485	-0.498798		-2.02674	-0.921405
	-1.99655	-0.620987					1.55694	0.157325								0.501732	-0.376031					-1.34309	1.03632		1.39466	0.397367								-4.45674	-1.11964		-1.78559	-1.96327
	-0.9876	-0.182693					0.60365	0.724282								0.592242	0.501427					-0.929543	0.29213		0.939709	0.0529384								-4.26145	-0.707376		-1.06135	-1.9798
	-0.389373	-0.608102					0.11202	0.907448								-0.275498	0.464676					-1.34072	0.884712		1.71351	-0.91493								-3.56435	-0.156714		-0.981151	-0.35517
	-0.724738	-1.03568					-0.948248	1.31188								0.122224	0.515006					-1.10491	-0.774634		1.31188	-0.795679								-3.67864	0.0559976		-2.03712	-1.4303
	-0.368082	-0.464473					-0.583436	4.08617								0.580494	0.553796					-0.24963	0.816823		0.963992	-0.330195								-3.66334	0.690628		-1.03267	-0.755445
	-0.787883	-1.17043					-0.598894	0.701313								-0.134865	0.176474					-0.438847	-0.612918		1.46349	-0.855453								-4.3743	-0.313241		-0.647544	-0.657226
	-1.06806	-1.10482					-1.15956	3.67954								-0.297133	0.375225					-0.449302	-0.119887		1.00679	-0.68514								-2.09507	-0.094955		-1.44083	-0.417327
	-1.95597	-0.950144					0.672611	1.1851								-0.235558	0.238268					-1.68814	-0.120092		0.676716	-1.44772								-3.35882	-0.695284		-1.79519	0.281047
	-0.212655	-0.44379					-0.171398	1.58636								0.521731	0.559708					-0.160555	0.178457		1.08442	-0.0768782								-3.78873	-0.635332		-2.7136	-1.40935
	-1.85857	-0.675575					-0.921251	1.88464								0.232076	-0.0450478					-1.16692	0.236848		0.867326	0.33906								-3.49024	-1.01398		-0.148261	-0.679005
	-1.00821	0.23581					0.109666	2.83073								0.258775	0.182544					-0.558559	-0.679552		0.865437	0.595102								-3.27019	-1.12503		-2.10226	-1.15637
	-1.6654	-0.230806					-0.911532	2.18651								-0.309687	0.178704					-0.639309	-0.337047		1.04648	-0.239855								-5.30954	-0.871979		-1.04915	0.00644987
	-1.32356	-1.01766					-0.546709	1.83642								-0.17146	0.398363					-1.403	-0.677486		0.666314	-0.305864								-4.23474	-1.30135		-2.69321	-0.133293
	-1.46215	-0.439264					0.538735	1.74618								0.518338	0.171506					-0.172313	-0.937894		1.24888	-0.321117								-4.38619	-0.500813		-1.68816	-0.98403
	-0.415213	-0.312731					0.365349	1.97398								-0.40163	-0.210738					-1.28563	-0.54932		1.65458	-0.821026								-3.56919	-0.498538		-1.01174	-0.44754
	-2.17446	-0.695687					1.29415	2.20923								0.48777	0.220654					-0.510745	-0.544373		2.38124	-0.167934								-4.30725	-0.347988		0.758188	1.02506
	-1.9517	-0.418907					0.260138	1.30003								-0.186543	-0.373263					-0.829024	0.239801		1.19566	-0.466079								-2.14382	0.528411		-0.820759	0.556516
	-2.27426	-0.433243					1.06926	0.376381								-0.350755	0.0354431					-1.43073	-0.0331586		1.18751	-1.14767								-3.59377	-0.27449		-0.115602	-0.0848028
	-3.67795	-1.65602					0.0965846	1.55697								0.380548	0.528574					-0.205101	-0.310685		0.372506	-0.622148								-3.89869	-1.13611		-0.146801	0.264424
	-3.01158	-0.50562					0.835041	1.67258								0.6051	0.49946					-1.53488	-0.144204		1.28035	-0.388853								-4.78861	-0.454272		-1.0196	-0.642417
	-1.50513	-0.406434					-0.751988	1.14148								-0.0252089	0.438728					-1.9487	-0.73603		1.52743	-1.27218								-2.24905	-0.696562		-0.176356	-0.4239
	-1.73192	-0.759724					1.69823	0.299834								-0.190957	-0.149651					-1.59319	0.138014		1.55616	-0.721968								-1.891	-1.11161		-0.429473	-1.2933
	-1.23237	-1.14301					0.124657	0.658596								0.623927	0.112881					-1.43775	-0.498064		0.561538	-1.08179								-2.89328	-0.790768		0.361083	0.212273
	-3.14594	-1.39699					0.873128	1.04136								0.357201	0.339462					-1.04942	-0.0227328		2.05682	-0.622151								-2.43581	0.327627		1.1026	0.58504
	-2.0276	-1.11823					1.52952	2.61177								0.639024	-0.092448					-1.59182	-0.462716		0.579671	-0.518294								-4.06895	-0.819192		-1.04733	-0.62394
	-0.835054	0.341183					2.63558	1.72182								0.363254	0.55618					-1.16556	-0.388718		0.30519	-0.272952								-3.90099	-0.0666678		-0.660122	0.422358
	-2.1002	-0.513615					3.382	0.694345								0.178262	0.564343					-0.20424	-0.0880379		1.98393	-0.207537								-4.84502	-0.470725		-0.346665	-0.00955461
	-1.52513	-1.02241					0.527243	1.84126								0.105604	0.562135					-2.11104	-0.256055		1.13112	-0.778686								-5.4737	-0.750909		-0.0694688	0.907899
	-2.26238	-1.05136					1.35901	1.00888								0.09557	0.55836					-1.98557	-1.96051		1.15314	0.630237								-4.87482	-0.213817		0.0665858	-0.316377
	-2.59781	-1.47995					0.539579	0.259251								0.424315	0.581974					-0.552737	-0.44967		2.24846	-0.907986								-3.6362	-0.42934		0.367292	0.200818
	-1.42511	-0.268135					1.8706	1.12851								-0.268293	0.541497					-1.95191	-0.788402		0.326293	-1.01423								-4.95404	-0.594121		0.530191	0.323032
	-0.406106	0.551723					0.385657	1.70714								-0.150455	-0.181046					-2.69086	-1.9037		1.8421	-0.0598071								-4.20715	-0.847508		-0.744551	1.0223
	-1.0139	0.129679					1.21527	1.76339								0.338091	0.414074					-0.980509	-0.43946		1.49255	-1.61931								-2.85086	-0.316051		-0.750554	0.213612
	-1.05819	-1.76974					0.0404543	1.65306								0.202432	-0.105205					-0.411169	-0.525982		0.442624	-0.800459								-2.71664	0.0151476		-0.412581	-0.115709
	-0.424261	-0.0867028					-1.0777	0.942509								0.255485	0.385384					-0.145962	0.0737726		1.55806	-0.183427								-2.83827	-1.455		0.670276	0.198201
	-0.0118963	-0.528983					2.46918	1.05985								-0.031683	0.125271					-1.02163	1.37999		2.00599	0.0844365								-1.66627	0.4813		-0.206257	1.36143
	-0.702839	0.17232					0.739027	1.35356								0.214823	0.0450575					-0.380472	0.308097		1.24637	-1.00696								-2.11971	-0.540177		0.822667	0.677881
	-1.54399	-0.561012					-0.627098	0.650369								0.573163	0.0721622					0.809728	0.221535		2.12972	-1.45156								-4.25753	-0.70363		1.07861	0.636543
	-0.969056	-0.785839					0.0424572	1.3886								0.296839	0.159803					-0.149091	0.657784		1.61376	-0.390294								-4.07443	-0.876669		1.01387	0.196012
	-1.08306	-0.61724					-0.0907597	1.03302								-0.430731	0.458395					-0.694133	-0.0687757		2.17071	-0.462012								-7.33299	-1.74225		-0.726215	0.205028
	-1.49692	-0.369511					1.46517	1.37799								0.0121038	0.499404					-0.104019	0.29873		1.52052	-0.474679								-5.47973	0.230188		-1.08142	0.737661
	-2.15668	-1.63363					0.910248	2.35262								0.593048	0.329242					-0.281959	0.827694		2.35324	-0.590457								-2.84358	-0.0725871		-0.201814	0.108555
	-2.15631	-0.890002					1.80646	0.734899								-0.0960766	0.14519					0.130408	0.36693		1.13888	-0.723162								-2.06088	-0.618408		-0.333473	0.724059
	-1.80962	-0.598151					-0.158746	1.20372								-0.474652	-0.084646					-0.588616	0.319972		1.58273	-1.76684								-3.74316	-1.03595		0.50865	0.522993
	-1.29603	-0.92468					0.574339	0.841806								-0.11059	-0.0143918					0.46395	0.319393		0.946913	-1.01622								-3.4645	-0.689502		0.204435	0.297568
	-1.03171	-1.01825					-0.251432	1.12434								0.0380693	0.483627					-0.676673	0.786285		-0.318107	-1.05397								-4.81414	-0.35058		0.502629	0.892029
	-1.76272	-1.38104					0.21975	1.65902								-0.0601768	0.28502					-0.46249	0.982762		0.761774	-1.15178								-1.66783	0.0264609		1.37765	1.02515
	-0.284115	-0.397925					0.755288	1.50827								0.0389627	-0.395595					-0.52374	0.371181		2.49278	-0.488718								-3.62296	-0.480176		0.157219	0.771022
	-1.99804	-0.954931					-0.825494	0.918677								-0.39927	0.0268971					-0.877207	0.92053		1.69912	-0.153702								-2.07793	-0.514037		1.3802	1.64566
	-1.90026	-1.34944					1.71058	1.79229								-0.015475	0.218418					-0.383907	0.788375		0.861934	-1.0426								-1.90235	-0.327159		-0.00650618	0.983538
	-1.33597	-1.34788					0.0425123	2.48575								0.0648463	0.291276					-0.947965	-0.151559		0.219262	-0.987165								-3.29716	-0.205656		-0.0775254	0.774331
	-0.688816	-0.999261					-1.2027	2.95258								0.360691	0.340989					-0.393176	2.08399		1.27782	-1.32927								-4.26248	-0.46066		0.955598	0.78873
	-2.33562	-1.68394					0.869776	1.51414								0.1577	0.349288					-2.32132	1.34877		-0.0295334	-0.870143								-4.3322	-0.805585		0.844823	0.837461
	-2.22352	-0.994552					1.3954	1.18036								0.28935	0.321912					-1.9181	1.86227		0.97564	-1.02514								-6.17036	-0.452859		0.598217	0.859444
	-1.53838	-0.560426					-0.308652	2.12806								0.18292	0.307671					-2.65141	1.22434		1.17866	-0.329933								-4.77495	-0.183527		1.1652	0.736815
	-1.59308	-0.602659					0.384231	2.86752								0.340498	0.3358					-1.91793	1.95074		1.41944	-0.31254								-5.49887	-0.645521		0.456733	0.744286
	-0.59637	0.193392					0.919437	1.14894								0.151568	0.36					-1.16697	1.48098		1.28337	-0.336099								-5.01225	-1.27758		-1.782	1.90718
	-1.58883	0.450954					0.182105	1.28691								0.378641	0.311308					-0.511023	2.50084		1.1281	-0.471782								-5.28721	-1.32276		0.0650889	0.465933
	-0.789553	0.0450985					0.975614	1.16959								0.450157	0.362343					-1.48017	3.03522		1.40316	-0.43726								-4.3548	-1.7888		0.162245	0.715823
	-0.809042	0.300388					0.41603	1.26844								0.220727	0.292138					-1.12794	2.11826		1.7016	-0.757116								-4.83945	-1.47702		0.209044	0.888695
	-1.73826	0.427038					1.75331	1.88821								0.159481	0.311439					-0.711107	2.24993		1.26694	-0.460808								-5.39004	-0.790303		1.14152	1.32177
	-0.751083	0.697133					-1.3699	0.36509								0.418681	0.194046					-1.62954	1.8713		1.35979	-0.839769								-3.34874	-0.710367		0.308556	0.825993
	-0.824255	0.193601					0.0759012	1.22321								0.25632	0.293131					-1.04983	1.30615		0.357379	-1.24395								-4.22927	-0.250845		-0.145109	1.031
	-0.664923	0.372605					-0.0084013	2.91972								0.28873	0.384288					-1.05266	1.52653		1.22306	-1.0292								-4.48358	-1.03167		2.04931	2.65302
	-1.27105	0.596892					-0.724132	2.05347								0.0611204	0.222391					-0.752823	1.15209		0.985712	-0.80261								-3.40449	-1.8184		0.686773	1.9944
	-0.85308	0.0680974					1.86755	2.79006								-0.000710356	0.261871					-0.629515	0.682841		1.49929	-0.563646								-3.6816	-0.645959		1.62447	1.79559
	-1.63405	0.943509					-0.598963	1.16623								0.186032	0.183994					-0.320235	2.01916		2.22888	-0.831505								-4.14974	-1.1752		0.163711	0.200606
	-0.775657	0.127596					1.03251	1.07869								0.371473	0.290427					-0.834284	1.03581		0.605978	-0.901832								-4.49363	-0.476653		0.115988	1.03035
	-1.49731	1.48375					-0.184571	1.04373								0.0785981	0.321046					-0.633463	1.615		2.01593	-0.986737								-4.30195	-0.378373		-0.429755	0.720733
	-2.20045	1.22905					0.781559	1.28009								0.327404	0.025324					-0.766539	1.32523		2.20616	-1.23814								-7.42531	-1.07539		1.74048	0.881424
	-0.829696	0.321902					-0.023149	2.20954								0.430726	0.338029					-1.51242	0.647391		0.967392	-1.10752								-2.82093	-0.0930351		-0.329835	1.72549
	-1.71153	0.718469					0.589365	1.29452								0.358379	0.367959					-0.612881	1.15238		1.56233	-0.746749								-3.64886	-0.128005		-0.207518	0.985853
	-1.33061	0.657777					0.841438	0.402605								0.299982	0.36405					0.285423	0.640741		1.53488	-1.65557								-2.46007	-1.0339		-0.887181	2.53873
	-1.6992	0.721726					-0.504649	0.979997								0.423632	0.281896					-1.03568	1.06233		0.944078	-0.958621								-1.46989	-0.297095		0.675871	1.03093
	-3.00411	1.98159					1.3842	1.76482								0.0672417	8.86471e-05					-0.287728	0.791327		2.18521	-1.10594								-3.23497	-0.28046		0.277161	1.03192
	-2.18249	0.907723					1.05438	1.38822								-0.00249444	0.0915487					-0.634651	1.15322		0.754085	-1.61533								-4.01443	0.0703503		-0.488144	-0.248612
	-1.43256	1.23962					1.69523	1.28811								0.275719	0.350972					-2.81967	1.23002		1.3872	-0.546502								-2.58522	-0.486956		0.7261	0.644927
	-2.0448	2.20647					1.33264	1.85964								0.37002	0.206641					-0.440815	1.23003		1.32966	-1.68869								-2.20552	0.611453		0.176007	0.528326
	-2.15739	1.24989					0.892321	1.10663								0.0190296	0.368929					-1.44494	1.29429		1.59406	-0.916438								-3.70457	0.138274		0.936383	0.412947
	-1.43275	1.61219					1.07356	1.4448								0.161043	0.297161					-2.01164	1.87737		0.757727	-0.695703								-4.03177	-0.130888		1.95674	0.310222
	-2.26289	0.879825					0.775525	1.86595								0.0947877	0.254372					-0.941368	1.16705		0.0470111	-0.817489								-3.13718	-0.985252		1.12933	0.646288
	-1.82307	1.7965					0.508877	1.80223								-0.0631341	0.250313					-1.1865	0.944496		1.1106	-1.02832								-1.94379	0.0871882		1.58695	0.430895
	-2.34452	1.28133					-0.301067	1.81912								0.20243	0.318378					0.0122714	0.813302		-0.0342151	-1.14216								-2.86033	-0.58158		1.73042	-0.445471
	-2.24989	1.16267					-0.432382	1.64541								0.203179	0.18853					-0.550155	0.584842		0.640545	-1.86265								-3.78806	-0.936307		0.74066	0.820567
	-1.60218	2.23417					-1.07652	1.55821								0.222258	0.293994					-1.31474	0.709775		0.614135	-0.889119								-4.53871	-0.452667		-0.0767449	0.585038
	-1.73322	2.14566					-0.0971006	1.98719								0.330123	0.321463					-2.49907	1.23073		0.348463	-0.802647								-1.27532	-0.144856		-0.697265	0.120792
	-2.12809	2.68643					0.20877	2.20383								0.266092	0.351597					-2.00841	1.62175		-0.432818	-1.29667								-1.36941	0.606824		-0.139477	0.640917
	-2.08282	1.12819					0.299766	1.41361								0.247371	0.302976					-0.408912	1.43296		1.50094	-0.203115								-1.41012	-0.161629		-0.422031	0.229979
	-3.47977	1.73627					1.75754	2.14659								0.116101	0.35858					-1.90423	1.14526		1.04235	-1.33245								-1.37183	-0.0460823		-0.83251	1.17325
	-2.22653	1.53322					2.37435	2.24032								0.224014	0.345247					-1.12934	0.895094		0.789229	-1.15598								-1.65648	0.0446361		-1.5222	1.89265
	-3.67479	2.18391					1.1996	1.84446								0.133929	0.328396					-1.90719	1.32393		0.951442	-1.04353								-1.90015	0.942572		-0.747273	1.91992
	-2.36278	2.70426					-0.112797	1.42467								0.431727	0.329302					-2.44612	0.932595		1.59829	-0.346569								-1.9714	1.17244		-0.911673	0.728511
	-2.24523	0.803893					0.14498	1.68347								-0.234955	0.348918					-1.19931	1.02109		3.00989	-0.878659								-1.3316	0.207341		0.28309	1.2663
	-1.91417	1.9997					0.513771	2.08659								0.0335125	-0.224054					-0.135116	0.991769		1.16372	-1.36225								-1.7143	0.746305		1.0953	0.930434
	-1.67369	1.85772					0.31568	-0.51993								0.354971	0.332793					-0.968883	0.646578		0.840042	-0.803947								-1.16001	0.2332		0.0531619	0.612812
	-1.87343	1.02368					0.366382	-0.646682								-0.0486039	0.368314					-0.828462	1.56102		1.01188	-0.749499								-1.61069	-0.0462066		-0.221181	0.555475
	-1.14894	0.674804					-1.12528	-0.650819								0.426154	0.223584					-0.56311	0.65616		1.38066	-0.210985								-2.64439	-0.779766		0.585573	0.99709
	-0.975761	0.749182					0.282741	-0.805911								0.381462	0.263364					-0.824455	1.40207		1.44432	-0.5377								-3.37094	-2.24639		0.790092	0.821077
	-1.43863	2.05841					-0.370678	-2.58388								0.415216	0.288314					-2.36722	0.708958		2.09111	-1.11904								-1.49364	-0.15478		0.635527	0.551273
	-1.76383	1.70851					0.174278	-0.697209								0.411249	0.250038					-0.4188	0.72139		1.21229	-1.30573								-1.57935	-1.04802		0.401157	0.727366
	-0.685817	-0.37518					-0.825815	0.419465								0.427561	0.272647					-0.684396	1.24253		2.12381	-0.950192								-3.13532	1.14223		0.0864378	1.90086
	-0.96597	-0.939761					-0.969162	-0.377213								0.385256	0.304274					0.551688	1.17106		1.03434	-1.0731								-1.48807	0.823989		0.155984	0.777924
	-1.72589	-1.28426					1.48788	-0.541413								0.234262	0.27059					-1.49922	0.989699		1.98044	-0.143426								-1.96357	-0.673512		0.155983	0.781548
	-0.716362	-0.761875					-1.10672	-0.677434								0.378678	0.278819					-1.81343	1.23925		0.746597	-1.49126								-1.81097	-0.693775		0.4549	0.498106
	-2.29172	-1.7995					0.0541088	-0.812594								0.273693	0.317209					-1.67997	1.1082		0.486294	-0.867474								-1.31162	0.805224		-0.22296	1.13547
	-1.38186	-1.19628					0.314568	-1.00085								0.373108	0.273837					-1.9973	0.502469		1.23439	0.0310083								-2.40105	-0.319552		-0.569869	1.11749
	-0.555909	-1.88335					-1.30633	-0.464394								-0.112194	0.179849					-1.39044	0.999575		0.530367	-0.43831								-1.34526	0.125028		-0.73928	0.323518
	-1.21164	-0.710137					0.231923	0.136854								0.0921094	0.190271					-1.17872	0.745499		1.91614	1.46504								-5.8947	-1.64743		1.57037	1.34443
	-1.33469	0.58351					0.721082	-0.267377								0.019306	0.29742					-1.0789	1.64301		1.01489	0.224018								-4.22525	-0.680804		0.312912	0.774928
	0.0414103	0.212454					0.764869	-0.370684								0.138158	0.364559					-0.808318	2.09295		1.76117	0.801492								-2.23289	0.217068		-0.441435	0.126062
	0.213971	0.100993					0.229906	-0.494182								0.108491	0.323307					-1.68916	1.41277		1.81631	0.606854								-2.75605	-0.843338		-0.111972	1.17023
	-2.51997	1.51888					-0.396973	1.61501								0.067481	0.054502					-0.808734	1.74847		1.77649	1.24521								-4.41472	-2.33451		0.987231	1.34886
	-0.793938	-0.934184					2.11391	1.80042								0.2886	0.301693					-1.22761	0.831772		1.77571	0.362194								-1.62798	-0.0615718		-0.284415	-0.0899616
	-1.10261	-0.284986					-1.16195	-0.270752								0.204507	0.339463					-0.552278	0.713623		2.13937	0.301554								-2.93552	-0.540145		2.01813	0.665381
	-0.835134	-0.411707					-0.712998	1.79077								0.104129	0.286761					-1.7948	0.860172		1.77622	0.049803								-2.1643	-0.161667		0.659796	0.19691
	-0.448091	-0.450583					0.397821	-0.366744								-0.061524	0.169686					-0.506988	0.666627		0.18088	-0.710164								-2.55981	0.364242		1.11834	1.88118
	-2.03531	-0.82592					-1.5255	0.21912								0.0217727	0.18538					-0.644143	0.915088		1.32228	-0.125201								-2.36608	0.151297		-1.10271	0.823692
	-0.614858	-0.749215					-1.52457	0.597993								0.135617	0.239749					0.227433	0.760596		1.16459	-1.45265								-1.53157	-0.0278693		-0.221057	0.132625
	-0.351155	-0.573723					0.436907	0.396288								0.14829	0.380157					-0.833137	2.12724		-0.210281	-0.420049								-2.05404	0.437261		-0.322676	0.358995
	-1.35675	-0.23395					-0.969022	-0.632087								0.0293353	0.260274					-0.723168	0.612738		1.63651	0.0279241											-0.0737481	-0.484312
	-1.0555	-0.422833					-1.59547	0.486571								0.218632	0.323749					-1.0023	0.963893		0.639927	-0.522836											0.977366	1.04379
	-0.941588	-1.97571					-0.347719	0.740823								0.307009	0.312689					-1.60761	1.06809		0.443531	-0.719751											1.2995	0.465962
	-0.477268	-0.374668					0.451032	0.813631								0.311662	0.317968					-0.484668	1.59293		1.45458	-0.0040894											0.51146	0.610631
	-0.156143	0.409269					-1.41543	0.522294								0.1652	0.338135					-0.364064	1.84919		1.61037	0.253042											0.282933	-0.0608144
	-1.87214	-0.0953352					1.49241	1.8601								-0.009916	0.311111					-1.45483	1.0964		1.73369	-0.420624											-1.0528	0.584357
	-1.78058	-1.49331					1.13189	0.495947								0.359632	0.367716					-0.526997	0.840812		0.374044	-0.0828672											-0.291203	0.386549
	-2.49934	-0.485735					-0.0542382	1.15707								-0.135605	0.247443					0.365949	0.984237		1.4379	0.133211											-0.561728	0.355171
	-1.86695	-0.727288					-1.63306	0.418209								0.0725408	0.306731					-1.07101	1.01116		1.50617	0.204148											1.78625	0.500872
	-2.12874	-0.651613					-0.269361	0.383441								0.0835782	0.0485658					-3.2848	0.654179		0.961298	-0.0979475											0.667957	0.158579
	-3.21282	-1.45877					-0.436439	0.813401								0.280679	0.321247					-1.74202	1.46002		0.87178	0.0224026											1.31351	-0.00671798
	-0.361502	0.0315402					-0.541275	1.4529								-0.0853288	0.28406					-0.55594	1.20799		1.47821	0.543482											-0.36108	-0.102178
	-1.09841	-1.33502					-1.38507	0.896233								0.2292	0.363229					-0.985062	1.03704		0.34782	-0.204391											-0.290616	0.289435
	-1.66924	0.523664					-0.0693594	0.899829								0.0726352	0.328663					0.19294	0.959273		0.264697	-0.705829											-0.9026	0.291874
	-0.867677	-2.44048					-0.333575	0.8853								0.217459	0.345237					-2.33409	1.84747		2.12181	0.195604											-0.413793	0.179045
	-1.82757	0.558193					-0.22615	0.746008								0.117901	0.303997					-1.63024	1.32916		2.11479	-0.326708											-0.662729	1.01028
	-0.543824	-1.40876					-0.630042	0.558138								0.210595	0.26009					-1.35512	1.51263		0.512377	-0.478896											-1.29789	0.94677
	-4.88883	-0.225624					-0.565609	1.14738								0.139412	0.29008					-0.79731	0.815438		1.6565	-1.24128											-0.148523	-0.116351
	-1.33027	-0.419153					-1.33789	0.882894								0.239926	0.308701					-1.38835	1.21193		1.26795	-1.52618											0.510429	1.22578
	-2.75128	-1.76035					-0.247945	0.793325								0.210646	0.330203					-3.12972	1.36699		1.05821	-0.59162											-0.979859	0.930261
	-3.40501	0.0767255					0.536834	1.13286								0.404235	0.275101					-1.89302	1.32698		1.58045	-1.06642											0.250884	0.983353
	-0.959034	-0.200461					0.804833	1.47447								0.407883	0.269502					-1.28284	1.30194		0.183934	-0.746501											-0.250516	1.49581
	-4.59348	1.06576					0.00877835	1.79335								-0.200651	0.330278					-1.365	0.936386		0.370778	-0.577687											0.675173	0.908821
	-1.92481	-1.26509					-0.416851	0.816946								0.332159	-0.162418					-1.93211	1.4384		0.119402	-0.610191											2.67133	1.01712
	-2.80611	0.126951					-0.314141	0.675174								0.267036	0.346873					-1.57785	0.702082		2.32884	-0.706813											0.490826	0.702775
	-2.42175	-0.125679					-0.416266	0.839653								0.137324	0.244091					-2.0416	1.32254		1.54122	-1.28263											2.72371	1.3473
	-3.79446	0.0369767					0.527973	0.984657								-0.312072	0.100342					-1.15773	1.25703		-0.0721697	-1.17082											3.30249	1.98422
	-3.05946	-0.488114					-0.416789	1.18741								0.0515194	0.363173					-0.206297	0.653191		1.20768	-0.538092											2.22217	0.553464
	-3.34457	1.44373					-0.0013196	1.08405								0.267356	0.326038					-1.23521	1.0334		-0.22807	-0.899434											2.22445	0.540634
	-2.32762	-1.06162					0.195174	0.497309								0.0257973	0.301471					-0.758195	1.63705		2.59519	0.758469											0.984461	0.344369
	-3.30954	-0.740469					0.000845713	1.23169								0.0737632	0.340431					-1.76098	1.87103		0.360181	-1.39876											2.08952	0.544318
	-1.73021	-0.194273					-0.21284	0.725557								0.290269	0.236778					-0.345409	0.517927		1.3695	0.0344416											1.77298	0.613752
	-0.907004	-0.381798					0.613604	1.15208								0.229936	0.293443					-0.459142	0.679829		1.04576	-0.371396											1.43146	0.504101
	-1.20104	-0.114404					0.825064	1.95308								0.326614	0.232215					-1.04843	0.789585		0.799638	0.238843											1.98459	0.108602
	-4.57509	-0.567583					0.447795	1.50123								0.230595	0.319525					-0.803455	1.22503		0.467372	-0.259122											2.61811	1.43094
	-1.29096	0.931188					-0.442744	1.39929								0.0674452	0.26371					-0.400557	0.857692		1.59225	-0.772562											1.48496	1.08106
	-3.80141	-0.932553					-0.247434	0.903491								0.305897	0.300564					-1.28673	0.168713		1.49143	0.0575093											0.743727	0.693711
	-2.33137	0.0826607					0.235026	0.415473								0.0359034	0.123922					-2.23501	0.975741		0.28211	-0.86396											0.204152	0.708122
	-2.04222	-0.195672					0.409881	0.839192								-0.0295408	-0.183718					-0.563652	0.721404		2.2027	-0.872352											0.0824031	0.661982
	-3.18593	-2.21877					-1.47494	1.74709								0.411628	0.217275					-1.14335	0.21114		0.163069	-0.610236											-0.119683	0.94268
	-2.95793	0.214676					0.153928	0.738121								-0.0647702	0.0785462					-0.511421	0.714128		0.846613	-0.512851											0.0667579	1.36696
	-2.53221	0.636363					0.0169856	1.93635								-0.163541	0.0494555					-0.530399	1.17213		0.715886	-0.307177											1.87324	1.13753
	-1.634	-0.555995					0.698538	1.44346								0.179624	0.166239					0.483727	0.268461		1.48493	-0.642771											0.26713	1.45486
	-2.38824	-0.600537					0.577539	2.22368								-0.19494	0.306616					-0.130603	0.594965		1.16811	0.340025											1.59438	1.51695
	-2.82879	0.118204					-0.722315	1.47886								0.356347	0.174973					0.287508	0.479648		-0.402469	-0.900798											1.47767	0.796102
	-3.03188	-2.82173					0.727714	1.52828								0.25966	0.16728					-0.842611	0.214302		0.886123	0.102994											0.456245	0.682878
	-4.25228	-0.709259					1.39657	1.30635								0.0211616	0.0563804					-1.59244	1.12717		1.0303	-1.26409											0.102933	0.310133
	-1.67162	0.355419					-0.187573	1.18901								-0.0404028	0.259415					-0.0994681	0.674118		0.561995	-1.18008											0.214639	0.77151
	-4.16667	-2.19672					0.495875	0.0744793								-0.202261	0.275397					-2.53089	0.230321		0.0364104	-0.610511											0.639113	0.497293
	-1.96887	-1.46084					-0.804008	0.742553								0.0645319	0.257585					-1.28217	0.756564		0.783318	-0.900148											0.717769	1.40421
	-2.06745	-1.01878					-0.573793	0.793483								0.215618	0.200282					-1.52138	0.0772288		1.09974	-1.02999											0.153364	0.494057
	-1.95729	-0.788366					-0.629113	1.19251								0.170379	0.246583					-0.508988	0.267113		1.19196	-1.6573											0.453658	0.700383
	-3.66132	-0.277914					0.138287	1.07744								0.273985	0.137127					-2.08708	0.299917		0.717932	-1.29136											0.309241	0.558366
	-2.35732	-1.71979					-0.849794	0.691557								0.270403	0.348496					-0.331739	0.923066		1.15944	-0.698053											-0.755035	0.341841
	0.586339	-0.0816969					-1.4024	1.53279								0.135809	0.273956					-1.79959	0.280127		0.324929	-0.826533											-0.0985145	0.169452
	-2.3981	-1.02122					-0.655179	0.500959								-0.123124	0.108573					-1.9336	0.553809		0.505658	-0.842707											0.757945	0.749093
	-1.32511	-1.28487					-0.401951	0.572545								0.284194	0.151688					-1.31683	0.618222		2.90789	-0.314927											0.85416	0.373803
	-2.33111	-1.56216					-0.579959	1.28534								0.0786973	0.13026					-0.803938	1.0039		0.204701	-0.731869											0.978032	0.142257
	-0.689247	-0.849276					0.783604	1.22356								0.1761	0.274662					-1.36519	0.0518642		1.49196	0.192401											1.38372	0.405666
	-1.76744	-0.291759					0.0122293	0.257424								0.176525	0.325861					-0.977395	0.428716		2.09812	-0.536507											0.125714	0.0606218
	-1.97986	-1.6555					0.764242	0.816835								-0.0355791	0.192552					-1.15463	0.412987		2.13166	-0.879149											0.301583	1.3427
	0.244573	-1.06711					1.25687	0.61977								0.00636968	0.103997					-2.16018	0.461026		0.277173	-0.516251											0.770256	1.55168
	-1.38538	-0.668157					0.782002	0.608678								-0.0651047	-0.0857998					-1.29531	0.711991		-0.204946	-0.988629											0.189818	0.327894
	-1.42079	-1.55073					0.147731	0.691623								0.379257	0.328856					-1.36478	0.515905		1.202	-1.67441											0.291749	-0.154232
	-1.96931	0.455159					-0.58594	1.06389								0.106695	0.315568					-1.5776	0.0660333		-0.0136937	-1.08915											-1.13867	0.262751
	-0.66062	-0.83711					-0.556652	1.59056								0.200745	0.36188					-1.07924	0.101747		1.75774	-0.587906											1.16127	1.03684
	-3.27204	-0.0798045					0.254283	0.78599								0.206358	0.176369					-2.12272	-0.538507		1.86539	-1.3043											-1.12313	0.379247
	-0.0245291	-0.989629					0.72683	0.890878								0.241887	-0.0669689					-2.20754	-0.277017		1.3712	0.120163											-0.128658	-0.0436922
	-0.816234	-0.777693					-0.10515	0.428259								0.33359	0.282204					-2.1053	0.410015		0.370516	-1.75626											-1.27135	-0.551782
	-0.0387685	-0.135616					0.106075	0.587691								-0.0708096	-0.00756978					-2.33461	0.0413227		0.466102	-1.24597											-0.358547	-0.327952
	-1.58951	-0.00514791					0.628488	1.38358								0.168266	0.0959953					-1.78899	0.0435345		2.46366	-1.33308											-1.97805	-0.450134
	-1.08296	-1.09935					-0.630854	1.63058								0.285013	0.160805					-2.61136	-0.383457		2.09551	-0.300706											-0.0512995	0.00140163
	-1.60105	-0.757091					-0.28028	0.960906								-0.358664	0.277096					-2.54837	-0.686087		3.68425	-0.713801											-0.518122	0.00744914
	-1.10917	-1.77141					0.735187	0.474216								0.0368372	0.301377					-1.66417	-0.236473		2.48686	-1.01151											0.180492	-0.426202
	0.734744	-1.33565					1.13921	1.69057								0.153431	-0.106041					-2.37914	-0.492549		2.94175	-0.615592											-0.0663572	1.34259
	-1.35605	-0.0178269					-0.216091	0.984604								0.31504	0.335334					-1.74872	-0.0344609		3.19522	-1.46302											-1.12006	0.814873
	-1.00956	-1.84199					1.17459	0.983663								-0.0213759	0.191797					-1.94476	-0.477718		0.591309	-1.66487											-0.977571	-0.465116
	-3.02644	-1.01122					-0.012551	0.700691								0.201613	0.168277					-1.18417	-0.68505		1.01788	-0.52885											-0.615635	-0.684808
	-3.00058	0.0139566					-0.0210756	0.243938								0.0839607	0.276727					-1.47074	-0.234401		1.77284	-1.5462											-1.90186	-1.15415
	-1.75755	-0.16092					-0.0955277	1.40937								0.291206	0.301695					-2.05592	-0.185609		-0.116892	-0.48533											-1.40897	-0.57244
	-0.782039	-0.843601					-0.217303	1.07248								0.375472	0.139639					-1.1849	0.402588		1.35698	-1.6793											-1.27578	0.0364209
	-1.85502	-1.08391					-0.125455	0.171509								0.175606	-0.037907					-0.670936	1.07803		1.81182	-0.393675											-0.388115	-0.402111
	-0.774413	-0.824354					-0.104216	0.0520992								0.0680293	-0.174946					-1.03816	1.05952		0.0617193	-0.27545											-1.34296	-0.901233
	-0.635973	-1.19857					0.711251	1.43504								-0.164368	0.19038					-0.789769	-0.23571		-0.314174	-0.552826											-0.746879	-1.26128
	-1.43921	-0.2678					0.607665	0.74808								0.39534	0.336955					-0.08298	0.474449		0.452576	-0.590092											0.034232	-0.733283
	-0.52487	-0.489258					1.0977	1.30997								-0.133918	0.0244046					-0.556546	0.765144		0.470379	-0.711811											-0.119066	-0.680626
	-0.950604	-1.17837					-0.18298	0.454453								0.280169	0.0930361					-0.798004	0.336854		0.0319589	-0.330926											-0.748651	-1.22274
	-1.9132	0.504218					1.15446	0.49757								-0.150879	0.0224					-1.86918	-0.361055		0.250989	-0.28854											-0.196111	-0.603359
	-2.43809	0.488045					0.454576	1.2382								0.314193	0.141092					-1.22002	-0.205882		0.992282	-0.428676											-0.284106	-0.603484
	-1.42574	-1.62947					0.335135	1.32655								-0.0782463	0.204942					0.086208	0.433438		1.19503	-0.501083											0.0242097	-0.531292
	-0.588584	-1.97323					-0.474856	0.593203								-0.0258461	0.23311					-1.69622	0.268574		1.81068	-0.218321											-1.54249	-0.515136
	-1.64028	1.24036					-0.638152	0.561133								0.216029	0.278249					-0.652705	0.711136		0.532077	0.855049											0.146139	0.313226
	-1.38589	-1.38328					0.124502	0.613705								0.35242	0.172714					-0.307934	0.0991249		-0.415741	-0.715145											0.334022	-1.03058
	-1.44236	-1.79831					1.395	0.981263								0.390785	0.148009					-0.808845	0.521712		1.14323	0.891728											0.115723	-0.61296
	-0.781268	-0.891098					-0.0938906	0.94743								0.352801	0.253364					-0.484091	0.653472		2.40683	0.334868											-0.0501577	-0.0851905
	-0.14719	-0.541344					0.558563	0.0199513								-0.136835	0.136168					-1.8547	-0.314969		0.0406977	1.60388											-0.911074	-0.244111
	-0.266842	-1.12447					0.188077	0.471718								0.307877	-0.0333142					-1.62555	-0.653535		1.31818	0.590195											-1.07853	-1.32348
	0.0654791	-0.870301					0.16955	0.920512								0.270669	0.0383591					-0.385992	0.752172		1.29704	0.992163											0.779948	0.632157
	-0.430459	-0.859141					0.353384	0.45987								0.227508	0.0722491					-1.81075	0.749421		1.10558	0.213832											-0.316627	-0.470893
	-1.58374	-0.131174					-1.1445	0.113027								-0.00667481	0.148746					-1.17453	-0.317168		1.41121	-1.2055											0.365061	0.00725427
	-1.55728	-0.629931					-0.264564	1.3771								0.275658	0.26845					-0.631298	0.665706		1.64805	0.0360814											-0.0941037	-0.285244
	0.315246	-1.15001					0.576767	0.537224								0.121212	0.147059					-1.64961	0.363852														-0.76623	-0.298893
	-0.919763	-1.17359					0.842996	0.37652								0.0874443	0.119964					0.374729	0.132897														-0.597083	-0.49652
	-0.633738	-1.1444					0.789009	0.404798								0.0701264	0.177623					-1.94891	-0.401433														-1.23204	-0.356733
	-0.715554	-0.715135					0.0300094	2.11102								0.146348	0.177383					-1.32498	0.154881														-1.13131	-0.958886
	-3.03285	-0.994837					0.199907	1.72446								0.35782	0.160555					-1.91089	-0.279244														-1.46174	-0.853728
	-0.953705	-0.993514					0.376124	1.91798								0.272937	0.290138					-0.604967	0.16722														0.309939	-0.26579
	-1.9903	-0.372977					2.01487	1.11471								0.26053	0.240149					-0.707599	0.200103														0.0465718	-0.82795
	-4.10369	1.19276					0.402049	1.81677								-0.12206	0.307989					-1.38443	-0.285495														0.0589831	-0.855292
	0.474941	-1.03189					0.700382	1.32245								0.364919	0.231452					-1.33081	-0.0632697														-0.998593	-1.14253
	-0.805319	-0.165127					1.17977	1.22522								0.283064	0.00129369					-1.10338	-0.175906														-1.25655	-1.15532
	0.589518	-0.795051					2.40397	1.77082								0.330372	-0.0587081					-0.0242306	-0.307488														1.26666	-0.43236
	0.123008	-0.826029					0.356516	0.894259								0.386478	0.0820586					-0.846506	-0.612474														0.220703	-1.45153
	0.793685	-0.611909					1.32363	0.94038								0.264379	0.05847					-0.87513	0.385522														1.38543	-0.991386
	-0.307168	0.275163					-0.206971	1.14682								0.292825	0.250366					-0.959795	0.0367784														-0.756796	-1.894
	-0.242557	-0.705542					-0.920036	0.905849								0.187618	0.202078					-0.642512	0.5232														-0.327522	-1.3077
	-0.92087	-0.92614					-1.53903	1.42029								0.228446	0.319728					-1.75507	0.181918														1.77532	0.467989
	-0.748956	-0.828867					-0.87182	1.55298								0.136925	0.107023					-0.888133	-0.00792568														1.07257	-0.586464
	-0.651252	-0.344295					-0.918462	1.80441								-0.187389	0.348853					-2.67157	-0.65725														-1.91779	-0.863141
	0.153888	-0.0402711					0.496236	0.902315								0.218064	0.203222					-0.751786	0.299487														1.2476	0.444631
	-2.44741	-1.61389					-1.25386	0.872184								0.360472	0.262649					-0.975907	0.185449														1.14405	-0.776684
	-1.59865	-2.01696					-1.57159	1.49298								0.36577	0.087386					0.211228	0.0548948														0.174941	0.224776
	0.245389	-1.04674					-0.479281	1.13087								0.348517	0.177112					-0.9201	0.418678														-0.746938	-0.843295
	-0.872467	-1.14416					-0.312715	0.567883								0.332892	0.312535					-0.763138	-0.327389														0.684899	-0.932398
	0.0753143	0.178512					1.65011	1.0843								0.210173	0.135567					-0.358885	0.164309														0.258959	-0.627797
	-1.50875	-0.530076					0.68724	-0.0274519								-0.203163	0.262813					-0.0217598	0.502587														0.347947	-0.290594
	-0.229243	-1.04044					-0.217936	0.655122								0.251313	0.337629					-0.902804	0.225596														-1.36893	-1.69281
	-1.32388	-0.547957					-1.01606	1.03803								0.263581	0.314088					-0.269787	0.00170927														0.808516	-0.718247
	-0.715624	-0.431532					-1.50536	1.857								0.415363	0.153325					-1.06669	0.119681														-1.90227	-1.77262
	-0.971746	-0.335717					0.0612448	1.98298								0.23839	0.338315					-1.09416	0.0252168														0.797243	-2.03995
	0.213122	-0.149333					0.22542	1.79839								0.43628	0.323738					-0.921361	-0.0951359														-0.722456	-2.5284
	-0.689294	-0.387525					-0.0731048	1.69245								0.158601	0.258593					-0.624044	0.0957272														3.16775	0.285209
	-0.757725	-1.11147					-1.04751	1.13059								0.321831	0.304666					-1.59036	0.202864														1.59234	-0.564629
	-0.28873	-0.0141223					-0.504406	1.13716								0.327914	0.334907					-0.332755	0.0851805														-0.043891	-1.7605
	-0.714118	-1.18144					1.01115	1.61298								0.00803547	0.25692					-1.07245	0.182993														2.10711	-0.733773
	-0.692087	0.255987					0.346937	1.74794								0.39618	0.276423					-2.40103	0.297069														1.76809	0.72939
	0.283018	-1.03709					-0.0377341	1.33791								0.262619	0.0634092					-1.21221	0.202076														-0.202714	-0.78578
	0.455515	-0.469812					-0.38632	0.743767								0.349165	0.306127					-0.937825	0.429759														1.61676	-0.501961
	-1.7503	-0.980804					-0.644171	1.3208								0.402783	0.304311					-2.67726	0.0269117														1.25228	-0.896833
	0.110152	-1.33374					-0.0879794	1.89096								0.241402	0.231177					-1.31492	0.519599														-0.186243	-1.27305
	-0.48275	-0.785903					-1.53085	1.77823								0.450632	-0.112727					-1.70002	-0.204049														1.48774	-0.497475
	-1.15637	-0.44408					-1.13413	1.54829								0.364671	0.281929					-1.36943	-0.415667														-0.0734345	-0.420802
	-0.648215	0.0292632					-0.35274	1.96496								0.437845	0.289949					-0.60897	-0.0702084														1.18358	-0.385283
	0.102913	-1.40695					-1.45252	0.99073								0.394756	0.297393					-1.17085	-0.0703457														0.998926	-1.95707
	-1.82423	-0.337494					-1.26087	0.947458								0.421286	0.288584					-1.46609	0.455904														0.541034	-0.434145
	-1.40706	-1.20356					-1.40637	1.27196								0.412785	0.0750214					-1.55294	0.0872555														0.107478	-0.845291
	-0.0171852	-0.961516					0.00371651	1.06298								0.386607	0.159446					-1.1111	-0.0917774														0.672148	-0.699392
	-3.06838	-1.95872					-0.426027	0.945333								0.215892	0.327999					-0.916367	-0.542162														-1.34635	-0.758115
	-0.724428	-0.996038					-1.75175	1.72759								0.443592	0.298476					-0.538087	1.119														-0.0234511	0.424511
	-1.38532	-0.822467					-1.79445	1.86597								0.0949636	0.182996					-1.51533	0.83858														0.0236395	0.615288
	-0.254468	-0.482695					-1.00781	1.6984								0.292131	-0.0187716					-1.32557	-1.06527														-0.127631	0.149975
	0.247751	-1.39014					-0.526144	1.50101								0.365648	0.299268					-0.631516	-0.258297														0.297593	0.706872
	-0.626322	0.137654					-1.551	1.36911								0.162008	0.0161323					-0.530946	-0.41205														1.25663	0.725508
	-1.23108	0.0749895					-1.79932	1.08958								0.36532	0.274254					-0.901845	-0.637683														0.862493	-1.1489
	-0.18855	-0.963501					-0.82874	1.72784								0.212472	0.25956					-1.45739	-0.623042														-0.347581	-1.60835
	-2.38804	-2.28572					-1.67196	1.26192								0.0958522	0.0542986					-2.07926	0.0728454														1.24363	-0.660205
	-2.42961	0.429663					-0.395242	1.93688								0.0320702	0.0189259					-1.00089	-0.472143														0.198177	-0.0397411
	-3.02956	-1.25188					-0.692233	1.80002								0.200158	0.165046					-1.6301	-0.0739291														0.00572677	0.876205
	-1.40299	-2.74259					-1.96098	1.60626								0.293928	0.17833					-1.37895	-0.016913														-0.0052458	0.869473
	-0.168509	-0.5394					-1.48331	1.12615								0.062198	0.163324					-1.16216	1.609														0.822935	0.708738
	-1.31708	-0.591226					-1.5255	1.521								0.198333	0.0975027					-2.44186	-0.304022														-0.593179	1.20598
	-0.755472	-0.972498					-1.9213	1.43911								0.219502	0.0387832					-0.885342	-0.229472														0.579667	0.192028
	-0.783404	0.147789					-1.28505	1.53973								0.134061	0.132394					-1.99418	0.264175														-1.06511	2.2046
	0.138788	-0.284894					-1.54248	2.20077								0.200135	-0.0181358					-2.89532	0.305051														2.54969	0.356095
	-1.45818	-0.0121564					-0.359837	1.93106								0.357765	0.0938057					-1.48507	-0.169451														0.600918	1.34201
	0.612312	-1.20363					-1.29681	1.26189								0.245734	0.163246					-0.064508	0.344501														0.653001	0.815782
	-0.550628	-1.59746					-0.931954	1.61626								0.194245	-0.0633107					-0.616334	0.14306														0.23795	-0.333812
	-1.54118	-1.91431					-0.661594	1.40724								0.282045	0.082119					-1.62308	-0.498327														2.05515	0.0872179
	-0.917675	0.0849128					-0.708582	1.58326								0.249684	-0.0837967					-0.789998	0.113366														1.71912	0.697084
	-1.64749	-0.640609					-1.02902	1.2687								0.0026861	0.0300516					-1.69146	-0.181694														1.62326	-0.301695
	-0.189968	-0.607809					0.689681	2.08485								0.197792	-0.00586302					0.0513796	0.128606														1.93108	0.253465
	-1.22043	-1.93486					-0.470995	1.74632								-0.137475	0.0480844					-0.116464	0.0145964														1.48286	-1.585
	-0.289138	-0.349428					-0.60734	1.76807								0.0744378	0.14605					-0.627449	-0.391161														1.87165	-0.0184025
	-2.49178	-0.441371					-1.17446	0.814689								0.0622718	0.206573					-1.56308	0.224443														1.71865	0.455254
	-1.42055	-0.41146					-0.972382	1.59747								0.251884	0.0322824					-1.01295	0.692131														2.30969	0.707544
	-1.0987	-0.0624461					-0.33901	1.53368								0.126543	0.0874997					-1.23433	1.05815														2.43868	-0.0751848
	-2.09948	-1.99455					0.312447	1.18488								0.277708	-0.0866178					-0.204295	-0.218464														2.6958	-0.59937
	-1.13284	-0.978247					-0.843883	1.27032								0.204903	-0.142567					-0.179837	0.106572														0.754165	0.771499
	-1.37098	-0.639975					-0.216261	1.60469								0.172947	-0.0895108					-0.453856	-0.76396														-0.496259	-0.11944
	0.126814	-0.742823					-0.784461	0.889917								0.0275372	0.173889					-1.64687	0.28322														0.550338	-1.1319
	0.0767903	-1.257					-0.624903	1.18172								0.127626	0.12888					-1.12665	0.766241														1.00913	0.614145
	-0.644196	-1.44395					-0.674495	0.784284								0.300122	0.192087					-0.850588	0.684001														1.02408	-0.0032291
	-2.48241	-0.312158					-1.42232	1.23698								-0.0802253	0.254984					-0.519625	0.644249														1.11947	-1.77898
	-2.36312	-1.19866					-0.353738	1.20538								0.237376	0.271147					-1.17743	0.568509														1.25964	-1.13832
	-2.33736	-1.50417					-0.221232	0.949491								0.109959	0.241147					-0.965571	0.287686														0.726122	-1.32207
	-1.57971	-1.11793					-0.587481	1.02207								0.2967	0.118872					-0.195791	1.04355														1.63403	-1.72457
	-2.12886	-0.995306					0.633064	1.59191								0.212908	0.183735					-0.672379	0.0842342														1.70512	0.801776
	-0.565274	-1.02769					-0.101852	1.06984								0.286035	0.217558					-2.64164	-0.0618088														0.0599088	-1.1229
	-0.367929	-0.935322					-0.132032	1.09716								0.349918	0.25196					-2.38136	0.571188														0.336544	-0.815344
	-2.39828	-0.997944					-1.28034	1.25539								0.123765	0.258657					-1.77706	0.501369														2.31194	-2.03717
	-2.17433	-0.792139					-0.790438	1.17935								0.25577	0.306364					-0.832034	0.598509														-0.0564338	-0.38307
	-1.10673	-3.22657					0.0702882	-0.395194								0.187492	-0.00957406					-0.109539	-0.348772														3.03103	-2.21055
	-1.17504	-0.929388					-0.361521	-1.2558								0.195731	0.311342					-0.778766	-0.423872														2.91403	-0.161316
	-1.6772	-1.29493					1.25261	-2.32065								-0.0337206	0.203476					-0.513314	-0.508595														0.546214	-0.853771
	-2.34446	-0.130161					0.452706	-0.341385								0.347585	0.23491					-0.166732	-0.206203														0.103291	-1.61992
	-3.06121	-1.03553					1.23009	0.0627731								0.0528204	0.241051					-0.334694	0.332365														2.01566	-0.819209
	-1.23491	-1.23244					1.00731	1.01813								0.0428366	-0.115455					-0.864052	0.83699														-1.73368	-1.63907
	-1.27291	-0.778118					-0.833828	0.898654								0.0596383	0.0699691					-1.54785	1.02545														-0.291188	-1.28227
	-1.17442	-0.228993					-0.210982	-0.147127								0.0981121	0.0365062					-0.15578	0.661712														1.18893	0.150353
	-2.08326	-1.15439					0.648524	-1.0758								0.243915	0.252509					-1.51538	0.589107														0.0900733	-0.318121
	-1.90775	-1.16627					1.57056	-1.24824								0.160811	0.289215					-1.07684	0.258734														1.86445	-0.449028
	-3.5481	-1.05185					2.91794	-1.04895								0.244276	0.308395					-2.92541	-0.0957532														2.92936	-0.421316
	-1.45129	-0.990376					1.20601	-1.54935								0.0643939	0.303024					-1.28843	0.886214														2.26674	-1.07646
	0.529016	-0.849223					0.588155	-1.30269								0.202606	0.259071					-2.41837	-0.211796														3.87936	-1.15336
	-1.24138	-0.497668					-1.14151	-0.0337222								-0.0710894	0.161548					-1.73054	0.176193														1.23929	-2.57178
	-1.47599	0.107438					0.349705	1.60618								0.179481	0.146387					-1.29359	1.22692														1.30792	-0.839194
	-0.388402	0.303402					0.861704	-0.582008								0.103385	0.0366809					-1.70507	0.0583035														0.804301	-1.682
	0.0338299	-0.653601					1.42422	-0.730369								0.397403	-0.00019963					-1.7431	0.655384														1.43023	-1.46254
	0.0829505	-0.579877					0.702511	-0.0948954								0.357054	0.185182					-1.80825	0.129789														2.41628	-1.65775
	-0.239007	-0.102749					-0.318131	0.0862935								0.386536	0.239138					-1.8082	0.669425														4.05894	-1.14085
	-0.341762	-0.620223					1.32217	-1.47385								-0.164723	0.192243					-1.35437	0.554515														3.44386	-1.20958
	-1.08454	-0.391557					2.03714	-1.35952								0.358684	0.0332891					-1.06147	0.00416242														3.9232	-2.15344
	-1.23251	-0.34927					-0.150318	-0.305128								-0.104337	0.218996					-1.0124	0.836472														3.20569	-0.429247
	-0.230556	-0.240825					-0.387728	-1.70932								-0.0518528	0.10278					-1.68394	0.582282														1.91773	-0.615619
	-2.0493	-0.0721316					2.03991	-1.19556								0.344844	0.280709					-1.10901	0.400706														1.21662	-0.52853
	-1.34298	-0.634787					1.15624	1.13897								0.099713	-0.138309					-1.16658	0.153657														1.05979	-1.01911
	-0.324277	0.0207512					-0.421846	-1.57093								0.206382	0.253444					-1.31233	0.132439														-0.224373	-1.78026
	0.454034	-1.14455					0.0552943	0.214179								0.258313	0.0460069					-1.45701	0.507229														3.13713	-0.46779
	-0.472673	-0.165634					1.04136	-0.340584								0.18114	0.346632					-0.409341	-0.19419														1.2182	0.471745
	-0.841736	-0.349604					1.35076	-0.317795								-0.103013	0.273971					-0.524955	0.0152741														0.59245	-0.946841
	-1.16276	-0.147245					0.64864	-1.09207								0.324851	-0.0709913					-0.40752	0.49101														0.364472	-1.18135
	-0.564015	-0.00903595					0.83657	1.81391								0.303442	0.0375409					-1.75688	0.398178														-0.172683	-1.53192
	-0.615456	-1.13421					-0.367463	0.807778								0.340384	0.112347					-1.82255	-0.311697														2.20289	-0.974241
	-0.66877	0.0555778					0.585071	-0.171511								0.311064	0.0473471					-1.44405	0.184916														-0.291408	0.605
	-0.787819	-0.361361					-0.942774	0.638342								-0.064018	0.36731					-1.47889	0.146521														1.96643	-0.0508811
	-1.33302	-0.217932					-1.24664	-0.0822413								-0.00250092	0.353403					-0.56602	0.76731														1.38199	-0.983716
	-1.96632	0.569754					0.944901	-2.17622								-0.005034	0.256237					-1.00613	-0.715729														0.0810302	-0.726554
	0.0203267	-0.224177					0.0647141	-1.08295								0.28424	0.218736					-0.458679	0.166105														-0.0186207	-1.63661
	0.602291	-0.772457					-0.464157	0.694076								0.0545791	-0.0636476					-0.804884	0.436595														-1.77685	-1.05745
	-0.614732	0.152139					0.661476	0.717317								-0.122407	0.26538					-1.6854	-0.0243386														-0.0121215	0.100298
	-1.07369	0.494658					2.05526	-0.285474								0.106554	0.309204					-0.849171	0.251257														-0.000724823	-0.112931
	-0.574794	0.190442					1.94313	0.310497								0.352458	0.32639					-0.761597	-0.0691341														1.47258	0.235701
	-2.60187	0.265034					2.96318	-1.8078								0.218886	0.265618					-1.43281	0.578157														1.75375	-0.662132
	-1.20478	-0.605083					1.94938	0.92401								0.0115555	0.473021					-0.680667	0.0462101														-0.320919	-0.00285566
	-1.63382	-0.335617					0.0678289	2.30638								0.0117044	0.357					-0.109133	-0.499129														0.30339	-0.444145
	-0.210041	0.0572008					0.0446835	0.707531								-0.035877	0.0633824					-2.44548	-0.0890429														0.524723	-2.44
	-0.426447	-0.417273					0.623201	-0.709247								0.277346	0.318293					-1.17199	-0.630019														0.198772	-0.0631311
	0.200532	-0.943155					1.94406	2.50548								0.418986	0.262627					-0.285398	0.105725														-0.147911	0.293749
	-0.196753	-0.929448					-1.38347	0.922803								-0.205665	-0.106167					-1.18881	0.523772														-0.0483583	-1.19415
	-1.22983	-0.387495					0.301216	-1.41256								-0.126614	0.081541					-1.29543	-0.283275														1.34838	-0.191211
	-0.979255	0.389018					-1.11341	0.0881661								0.208532	-0.0127659					-1.3393	0.0238842														-0.404864	-0.229878
	-0.451258	-0.46918					0.345011	1.06838								0.264115	0.1066					-1.26744	-0.150831														-1.01188	-2.08497
	-0.534808	0.112664					1.39597	-0.169498								-0.0758553	-0.123095					-0.942442	-0.12216														2.77983	-1.16256
	0.232062	-0.116864					-0.00637161	0.162121								0.334489	0.306414					-1.36953	0.242799														0.989504	-1.36269
	-2.17137	-1.25566					0.289919	-0.850437								0.22535	-0.0442655					-0.738771	0.274836														-0.472208	-0.654724
	-0.753516	0.0867917					-0.580501	0.562667								0.216252	0.00326392					-1.10053	-0.168192														-0.709241	-1.08104
	-0.0789557	-0.056776					-1.19998	0.619798								0.0587381	0.280297					-1.16755	-0.311922														-0.265598	0.583549
	-0.514809	0.313962					-0.98348	-0.24256								-0.100708	0.234746					-1.14598	0.350163														1.21574	-1.40141
	-0.278447	0.0616382					-1.38791	0.747025								0.117483	-0.0650139					-1.24038	0.184172														-0.138705	-2.1353
	-0.558593	-1.08941					-0.427187	0.92178								0.367453	0.237478					-0.828036	-0.166728														-0.457042	-2.7619
	-1.43916	1.51699					2.14805	1.10317								-0.0217584	0.11435					-1.48351	0.213024														2.6175	0.904179
	-2.65704	0.264833					0.410022	-1.11296								0.164089	0.465953					-1.09143	-0.0350643														2.80799	-1.35398
	-3.13401	0.151921					-1.4557	1.79838								0.319446	0.246637					-1.6562	0.0510137														0.662311	-0.873144
	-1.34947	-0.55464					0.0422178	-0.916305								-0.062689	0.245341					-1.17699	0.6551														1.3471	-0.495672
	-0.682378	0.267808					-1.4893	1.53675								0.325364	0.194822					-1.42071	0.298254														1.56397	-0.54251
	-0.457194	-1.428					-0.641989	1.16989								-0.139831	0.294121					-1.27706	0.158124														0.023622	-0.0537301
	-1.10276	-0.709725					-0.397084	0.340388								0.176303	0.144429					-1.64348	0.183268														0.188738	-1.56395
	-0.625095	-0.676055					-0.508026	0.518148								-0.0173983	0.20117					-1.53292	0.234539														1.69291	-0.532705
	-0.373594	0.0836419					-1.48543	1.00424								0.345239	0.20924					-1.20342	0.963133														1.00319	-2.01625
	-0.692735	-0.220118					-2.1459	1.21995								0.0514483	0.190219					-2.04517	-0.907527														0.611453	-2.16646
	-0.126621	-1.4862					0.917758	-1.66464								0.210019	0.223361					-2.55489	-0.631862														-0.486818	-0.704649
	-0.404919	-0.915587					-1.11777	0.403141								0.425851	0.307762					-2.46875	-0.973805														1.03462	-0.857294
	-0.321141	-0.833437					0.877971	0.864574								-0.0942088	-0.0344018					-2.15236	-0.91682														2.72651	0.377331
	-0.65878	-0.286153					0.38197	0.272705								0.360957	0.272794					-2.7344	-0.658655														-1.052	-1.72775
	-2.02205	0.628275					-0.27282	0.948075								0.0690654	0.158339					-2.60602	-0.980616														1.25835	-1.50156
	-0.460783	0.0786248					-0.723837	3.00037								0.0565236	-0.093293					-0.288857	-0.43023														-0.608414	-1.61942
	-0.810236	-1.02646					0.30236	-2.34155								0.363792	0.0552434					-1.94701	-0.741919														1.45538	-0.441066
	-0.695199	-1.28303					0.359698	-1.48703								0.152996	0.0885428					-3.65106	-0.991271														1.21638	-0.591967
	-0.278181	-0.645468					1.34367	0.349513								0.399879	0.228135					-1.92484	-0.489054														1.66515	-1.97978
	-0.184776	0.221023					-0.476602	0.18429								0.15746	-0.0387391					-2.4998	-0.629886														1.47298	-1.36643
	-0.641494	0.040894					0.797014	-1.11392								0.332513	0.268862					-1.89678	-0.620562														0.433244	0.538461
	-1.06233	-0.230722					-1.65361	-0.486546								0.382629	0.154912					-3.10711	-1.22681														-0.0212707	-0.273276
	-0.645802	-0.194797					0.229266	0.0551298								0.397173	0.298473					-2.8128	-0.336851														0.222605	-2.20143
	-2.14107	0.768176					0.219772	0.846127								0.249124	0.239738					-3.38385	-0.52022														0.805181	0.108713
	0.119589	-0.629579					0.174898	0.180566								0.027987	0.198815					-1.29713	-2.63544														1.28602	-0.219437
	-0.14313	0.0629704					0.150302	0.412852								-0.150484	0.0127159					0.57362	-0.317785														-0.114392	-1.01325
	-1.02038	-0.265519					-0.172396	-0.714273								-0.101359	0.119849					0.497298	-0.336363														-0.0338722	-1.4413
	-1.2415	-0.237821					0.64757	-0.0438288								0.142126	0.264643					-0.968115	-1.40373														-0.748166	-0.0240181
	-2.36438	-0.439082					-1.13736	0.281287								0.0538194	0.0369022					-1.16153	-2.12379														-0.330596	-0.687703
	0.762115	-0.728399					0.625926	-1.19882								0.295556	0.0408953					-1.45891	-2.72788														0.724047	-1.67029
	-1.18707	0.334306					0.0555309	-1.18583								-0.0358765	0.258682					-0.123471	-0.798213														0.468418	-1.9155
	-1.13635	-0.840269					0.712936	-0.0547458								-0.101074	0.166957					-0.600473	-1.86863														-0.241484	-2.38708
	-0.209996	0.45139					0.863319	-0.591979								0.294304	0.0473967					-1.1078	-2.67705														1.33265	0.457368
	-1.03298	-0.0516337					-0.710802	-0.257197								0.0456093	0.202345					-0.784142	-2.42652														0.175143	-1.11092
	-0.516139	-0.265788					0.0412627	0.631735								0.0776236	0.0727377					0.524762	-1.94638														-0.0352649	-0.964814
	-0.683398	-0.756799					-0.135244	0.332077								0.106507	0.114372					-2.37805	1.74519														-1.22994	-1.72981
	-1.66747	0.0655033					-1.29893	-0.356156								-0.235273	0.235062					-0.965255	1.65087														-0.458032	-2.06584
	-1.92174	-0.541997					0.863902	-1.05697								0.345182	0.226592					-0.481767	1.8813														0.895485	-1.55305
	-0.394686	0.0818353					-0.346985	-0.267422								0.227723	0.307136					-0.990332	0.687472														1.13657	-1.76765
	-2.22859	0.254796					-0.120261	-0.94151								0.299013	0.234146					-1.05042	1.25879														0.719466	-3.1387
	-1.27263	-0.186943					0.702148	-0.233943								0.267213	0.275266					-1.51583	0.930873														1.71268	-0.863804
	-0.289739	0.0654229					1.58631	-0.500193								0.402246	0.206177					-1.69927	0.436971														-1.19166	-2.41287
	-1.06876	1.46302					0.8485	0.00963348								0.206405	0.299731					-1.3373	1.38117														1.35933	-0.749689
	-2.26785	2.51091					0.75988	0.119086								0.255562	0.0371994					-1.76655	1.44303														0.942651	-1.96008
	-1.49102	1.65101					0.97115	-1.24252								-0.0842645	0.273617					-1.27439	0.249041														-0.78171	-2.50175
	-2.39599	-0.942607					0.733621	0.769239								-0.0371627	0.181196					-2.63602	0.402015														1.34381	-2.31956
	-1.78096	2.02641					0.716771	-0.725008								0.36965	0.311677					-1.17746	1.9957														1.95164	-0.943997
	-1.95796	2.0382					0.355241	-0.657773								0.369792	0.187468					-1.52397	0.292059														0.941951	-2.27631
	-2.59889	2.16342					-1.09904	-0.0354604								0.364755	-0.109326					-0.547394	1.03935														1.31908	-1.09644
	-2.28075	2.0334					0.23815	-0.747522								0.374854	-0.334975					-0.491153	0.388402														0.0475586	-1.00357
	-2.58325	1.68622					0.666897	-0.439569								0.387656	0.263471					0.589899	1.69513														-0.153469	-1.36623
	-2.1777	-0.457983					0.128464	-0.122221								0.384549	0.327285					-0.339415	2.34952														-0.475627	-0.996793
	-2.23939	2.1941					-0.162139	0.132319								0.294439	0.222015					-0.360809	1.38143														-1.06206	-2.44407
	-0.573157	0.854326					-1.16053	-0.0477874								0.21661	0.201557					-0.336103	2.04553														-0.782453	-2.13529
	-0.972825	0.647492					-0.733017	0.849525								0.325213	0.263512					0.479859	1.08899														0.59242	-1.69702
	-2.27692	1.28877					-1.12338	-0.438028								0.132144	0.327691					-0.298091	1.34048														-0.725926	-1.28348
	-0.761327	1.39636					0.438033	0.00352285								0.0308419	0.202673					-0.399348	0.799286														0.280821	-2.17077
	-1.00202	-0.0386007					-1.56352	-0.569024								0.255854	-0.0948094					-0.272196	2.13216														1.19083	-1.98625
	-1.03167	0.580304					1.48493	0.125731								0.37208	-0.0353151					-0.718174	0.550399														0.295445	-3.15282
	-0.979778	0.170881					0.240605	-0.131862								0.217713	0.283165					-0.0415026	1.13951														-0.824046	-0.250178
	-0.709263	0.424795					-0.217298	0.753489								0.41007	0.0151404					-1.94462	1.14003														-0.0419148	-2.02839
	-0.879335	-0.559623					-0.214729	0.327416								0.281981	0.208777					-1.66819	-0.145865														0.670768	-1.0772
	-0.757104	-0.199798					-0.906611	-0.333074								0.314731	0.166553					-0.954117	0.282567														-1.38338	-1.89989
	-0.329837	-0.798183					-1.11426	0.42028								0.0573151	0.323266					-0.227986	0.870075														-0.282327	-0.183838
	-0.0138403	0.467777					2.04402	-0.702583								0.22377	0.338629					-0.758308	0.394355														0.417631	-1.02411
	-0.421797	-0.0206662					2.03458	-0.444705								0.202756	0.276323					-0.380068	1.12502														-0.436831	-0.798906
	-0.688294	-0.794879					1.66484	-0.249716								-0.137669	0.235993					-1.22086	0.550045														-0.237163	-2.16101
	-0.66921	-0.741938					0.990604	-0.502428								0.286722	0.159591					-1.91657	-0.0653379														2.18736	-1.55905
	0.062699	-0.956068					1.42887	-0.937794								0.365305	0.234799					-1.59383	-0.221516														-0.0849921	-1.51442
	-0.502841	-0.246922					1.32416	-0.0156657								-0.137527	0.145712					-0.193877	-0.211879														-1.17208	-3.75038
	-1.68754	-0.110768					1.11987	0.491113								0.377176	0.226645					0.325842	0.524498														-0.0444081	-1.90503
	-0.436867	-0.138157					1.38803	-1.34492								-0.161299	0.307439					-1.19396	0.762601														1.54564	-1.25626
	-0.418463	-0.179735					0.931877	-0.277212								-0.0253322	-0.0644283					-0.626593	0.72057														-0.320923	-2.02695
	0.334931	-0.70074					0.993361	-0.613944								0.36944	0.235744					-0.852886	-0.352943														-1.05563	-3.26444
	-0.506544	-0.0965088					0.3013	-0.540729								0.140971	0.218217					0.762761	1.1188														1.08469	-0.985993
	-0.0631782	-0.829528					1.55787	-1.77274								0.126676	0.0601553					0.388316	0.961262														-1.49764	-2.2784
	0.414644	-0.734631					-0.509393	0.722582								0.372188	0.30075					1.0409	1.26066														1.47352	-1.39655
	-0.284495	-0.535901					0.527751	0.280211								0.250241	0.300862					0.0261859	-0.0292829														-0.667258	-1.34555
	-1.43436	-0.829745					-1.8878	0.530524								0.260589	0.136831					-0.76031	0.548169														1.17488	-3.48337
	-0.0350804	0.178947					0.109308	-0.736621								-0.0773918	0.213358					0.402391	0.496976														1.85445	-1.24002
	-0.832722	-0.787788					0.366262	0.426398								-0.116651	0.312821					0.333727	1.03911														2.63979	-1.51449
	-1.23494	-0.90428					2.81011	-0.243709								-0.0226954	0.236084					0.0143282	0.192632														2.12659	-1.43846
	-0.825227	-0.928876					-0.10867	-0.714875								0.33915	0.276656					-0.0512995	0.409046														1.9765	-0.0253785
	-2.71999	0.438047					0.0612634	-0.568594								0.374911	0.22913					-0.587031	0.586002														3.36416	0.317033
	-0.310208	-0.119689					0.888896	-1.29								0.354279	0.20534					0.673161	0.588561														3.44063	0.824175
	-1.59492	-0.156151					1.32864	0.0247658								0.225331	0.361171					0.74341	0.676676														2.09962	-0.488729
	-0.629969	-1.32143					1.11112	-0.248369								0.0427827	0.231991					0.540257	0.935911														1.4916	0.0733129
	-0.890875	-0.283851					0.467615	0.624966								0.285115	0.28705					0.239427	0.832868														2.62239	-1.08469
	-0.582126	-0.911371					1.14982	-0.0517873								-0.0355535	0.0111535					-1.41893	1.14061														2.93455	0.112492
	-0.839374	-1.15113					1.28248	-0.14601								0.323456	0.308159					-0.741099	1.64123														0.909317	0.0224718
	-0.695853	-0.734179					1.80329	-0.0126791								-0.0535655	-0.200061					-0.984448	-0.335891														3.20766	0.355449
	-0.999329	-0.82077					1.92344	0.106992								0.335999	0.30109					1.31985	1.32364														2.08153	-1.08436
	0.0104778	0.761392					0.374474	0.336116								0.00702619	0.257709					-1.06219	0.826641														1.66027	-0.499845
	-0.0788199	-1.03235					2.32536	-0.0602141								0.105381	0.21203					0.148127	0.713698														1.59842	-0.53053
	-1.46099	0.898276					-1.24557	0.673696								0.312272	0.18884					-0.685438	0.50532														1.90979	-0.483415
	-1.73764	-0.215668					0.431801	0.0816192								0.308132	-0.00588657					-1.98365	1.40126														2.72868	0.156342
	-0.820054	0.415026					1.67364	0.0654753								0.340723	0.334192					1.00814	0.611006														0.974742	-0.281932
	-0.893119	0.00461987					1.14941	-1.37533								0.300206	0.281132					-0.926708	1.24684														1.50427	-0.966709
	-0.650889	0.159064					1.21881	0.630776								0.326244	0.196327					-0.0798478	1.20094														1.97321	0.613072
	-0.22418	-0.332138					2.44215	-0.192406								0.380386	0.269107					1.08432	1.6941														2.55366	0.0548616
	-0.11921	0.13793					0.883368	-0.122195								0.409055	0.0996531					0.732841	1.45316														0.991149	-0.435959
	-0.110836	0.286724					0.852236	-2.20151								0.377797	0.139467					-0.345318	1.27718														2.29375	-0.332222
	-1.53863	-0.0286822					2.87009	-1.44869								0.412612	0.0529135					0.0734826	-0.0138927														1.29122	0.0807523
	-1.8594	-0.0981605					1.99115	-0.615801								0.379574	0.320903					0.849876	0.150494														1.87403	-0.258243
	-0.302432	-0.596055					1.68788	0.162366								0.32231	0.138137					1.81934	1.12898														0.773192	-0.462214
	-0.397021	0.383014					2.4998	-1.25924								0.211103	0.30843					0.214527	1.36997														2.24897	0.159868
	-0.314689	0.553141					2.098	-0.543636								0.379029	0.215037					-1.28617	0.894492														1.11968	-1.03751
	-0.574546	-0.506887					1.68208	-0.66498								0.24495	0.259887					-0.131134	1.23309														-0.337954	-1.37637
	-0.463755	-0.146314					0.888771	-0.479264								0.341884	0.27676					-0.274902	1.66349														1.08413	-0.0470654
	-0.446594	0.075494					1.59815	-0.292861								0.183096	0.0782648					0.267154	0.906631														1.37582	-1.09224
	-0.1497	0.0843364					0.400662	-0.371665								0.194975	0.294633					0.147	1.03867														1.14103	-0.967486
							2.25223	-1.12043								0.282085	0.327171					0.879309	-0.459382														1.42791	1.05627
							-0.0623231	1.01581								0.207351	0.266073					0.47186	-0.00763982														0.827179	0.257394
							0.864993	-0.443124								0.279007	0.299212					1.2276	0.924731														1.89971	0.0758616
							0.423568	0.180801								0.241413	0.312792					-0.35794	1.49888														1.49166	1.67695
							1.68281	-0.206636								0.359924	0.285927					-0.275633	1.83223														1.85454	0.914249
							0.668349	0.569145								0.412454	0.270129					0.369836	0.919555														2.18578	-0.309311
							2.4387	-1.66321								0.303195	0.247909					-0.996343	0.945575														1.99936	1.05601
							0.112646	-0.544532								0.425502	0.1722					-0.758418	1.43829														-0.0801273	-0.00758933
							0.32431	1.07242								0.302208	0.143309					-0.349881	0.561003														3.0745	0.29117
							0.642152	0.00403924								0.27883	0.00159802					0.823781	0.405208														1.8737	0.0477123
							-1.00346	-0.258552								-0.0560566	0.193563					0.406338	-0.119865														0.864168	0.98199
							0.449634	0.282848								0.176597	0.222771					0.0814356	0.481075														1.21027	0.271825
							2.5012	-1.98633								0.063832	0.234079					0.391454	0.231888														1.68413	-0.49727
							1.46672	-0.150018								-0.00340014	0.201319					0.0835654	1.25034														1.46556	-0.461846
							1.80632	-1.24326								0.393725	0.00779851					-0.822208	1.4286														0.875299	0.405274
							2.14347	0.06299								0.346406	0.296383					1.19808	1.23479														0.9961	-0.286614
							1.17555	0.456216								0.181221	0.168685					-0.233199	0.566275														1.91301	-0.302321
							-0.128824	1.1804								0.411145	0.212952					0.877247	0.466642														2.63488	0.137677
							-2.659	0.713223								0.40077	0.250909					-0.187851	1.38724														1.08047	0.769334
							0.293564	-0.349924								0.440679	0.314835					0.135224	1.04108														2.27897	-0.243017
							3.36316	-1.15635								0.333127	0.284872					0.678193	0.781921														3.32317	0.901585
							-1.0506	-0.473008								0.45563	0.331403					0.424803	0.839911														-0.214271	0.242696
							0.923958	-0.428048								0.200052	0.227664					1.11403	1.41114														3.73776	-0.433072
							0.385657	-0.216493								0.420854	0.31435					0.495798	2.21526														2.93351	-0.29766
							0.143137	-0.54649								0.448247	-0.00600187					0.790077	1.02042														2.1173	-0.830961
							0.440327	0.181285								0.435865	0.268974					-0.0344215	1.42908														1.0611	0.132738
							0.628615	-0.307439								0.313028	0.172235					0.343073	0.835355														0.956498	-0.227337
							2.471	0.225679								0.433297	0.290725					-0.935158	0.814513														0.871358	0.417597
							0.798404	-0.00426802								0.392805	0.218541					0.0793643	1.29803														0.544985	0.0528722
							-0.1151	0.942697								0.375674	0.315345					0.337305	1.61813														1.75283	-1.02499
							0.346413	0.198281								0.386094	0.186996					-0.310233	0.78534														3.05117	-1.06817
							1.16281	0.775036								0.415899	0.216902					0.560363	0.569502														2.73345	-0.24848
							0.917093	0.0820355								0.410408	0.196807					-1.1885	1.43287														1.82063	-0.724674
							0.749923	0.983599								0.421639	0.275096					-1.2263	1.24255														0.629046	-1.12399
							-1.10288	-0.176312								0.376811	0.238189					-1.47607	1.96627														1.55805	-0.137677
							0.343403	-0.147994								0.384137	0.126904					-0.579778	1.13999														1.72126	0.553358
							0.849094	0.0155504								0.400693	0.266452					-2.93759	0.748964														3.21759	0.264554
							0.49843	0.500602								0.440358	0.174232					-1.0683	1.48036														3.26191	-0.136077
							-1.95222	0.491761								0.411273	0.185557					-0.213971	0.777932														1.82534	-0.867764
							2.13393	-0.0287651								0.444034	0.263835					-0.972488	1.36077														2.99594	0.0106178
							-1.46789	1.14955								0.388514	0.0702121					-0.0540292	1.42691														2.25031	0.46735
							1.507	-0.293988								0.352054	0.145076					-1.69491	1.81312														0.83006	-1.1852
							-0.414232	0.552459								0.395111	0.20522					-0.353889	1.22384														1.84707	-0.585719
							0.495883	0.279812								0.35901	0.147555					0.250667	1.15845														2.44163	-0.6828
							0.761934	0.757002								0.409256	0.113626					-0.260278	0.641075														2.46434	-0.956309
							1.07201	1.52905								0.380915	0.0484827					-0.480597	1.08355														0.736327	-1.23738
							-0.782177	1.63677								0.296114	0.0411132					-1.19437	1.19064														1.32224	-1.19002
							0.716019	-0.531411								0.40853	0.0679585					-0.733617	0.29624														-0.872261	-1.7365
							-1.15839	1.0205								0.418156	0.0475802					-0.19347	1.62878														0.268654	-1.62102
							-0.318698	0.548269								0.382973	0.208078					0.0938942	1.23642														1.66275	-0.830998
							1.64761	-0.357901								0.260776	0.201437					-0.0198076	1.82352														1.38009	-1.69413
							0.650178	0.186266								0.350135	0.199456					-0.239638	0.69593														2.31757	-0.730019
							-1.91394	0.820124								0.334356	0.120789					-0.556434	1.24856														1.25189	-0.866444
							-0.654833	0.888679								0.179205	0.201449					-0.471576	1.07952														-0.437574	-2.18817
							0.383014	-0.221976								0.315418	0.123803					-2.50649	0.317396														2.27395	-1.73646
							0.776043	1.00228								0.368011	-0.2743					-0.76286	0.0377237														-0.284704	-2.63574
							0.420178	-0.386105								0.406819	0.0301752					0.096436	0.337777														0.206975	-1.00977
							0.546804	0.0330597								0.386009	-0.147603					-0.233594	1.16965														-0.038707	-0.685269
							-0.650913	0.473738								0.0824838	0.000308646					-0.437682	1.60326														-0.570907	-1.47354
							-0.533825	0.618367								0.426438	0.156715					-0.192847	1.00193														0.506624	-1.42434
							0.054783	-0.365488								0.325687	0.196051					0.0650673	0.262275														0.404637	-1.11016
							0.802889	0.00241261								0.19058	0.229111					-0.188921	0.231704														1.10191	-0.0686142
							0.302826	0.0292815								0.314136	0.0481873					-0.421575	0.417187														1.6392	-0.120189
							-0.274849	1.4478								0.243794	0.167931					-0.533106	1.04239														2.21453	-0.577479
							0.350977	0.369005								0.419676	0.0812099					-2.31249	0.388286														3.13478	0.0902863
							2.27204	0.164792								0.369359	0.0519238					-1.15546	0.9294														2.33234	-0.748469
							0.826324	-0.0101411								0.269822	0.130576					-0.470394	0.00831632														3.15262	-0.0828327
							1.03106	0.708264								0.42138	0.201141					-0.729342	0.658489														1.82221	-0.120324
							-1.08952	1.85725								0.407609	-0.0830117					0.941828	-0.341995														1.3915	-1.79792
							-0.79917	0.625949								0.26634	0.199289					-0.0454224	-1.83585														-0.336773	-0.098735
							0.839361	-0.401289								0.457378	0.242302					-0.672672	-1.59675														0.875886	-0.302012
							-1.9708	0.489799								0.0174078	-0.220787					0.0638279	-2.11616														0.927214	0.96232
							-0.0867117	0.676279								0.399759	0.233976					0.588622	-1.53593														-0.0232154	-0.707785
							0.0130471	1.20166								0.409856	0.236244					-0.380047	-1.67928														1.41146	-0.52376
							0.999866	0.882545								0.437216	0.060495					-0.834633	-0.637556														0.50397	0.0126954
							0.772884	0.954247								0.324188	-0.290126					-0.618119	0.1481														1.84177	0.437227
							-0.898199	0.554054								0.366907	-0.0302171					0.595724	-0.0411846														2.06033	0.35266
							0.553316	-0.488213								0.374105	0.0664663					-0.194254	0.130403														2.45708	-0.641791
							0.578443	0.177081								0.425958	0.0110048					-0.716264	-0.403115														1.21623	-1.14223
							1.13143	0.361855								0.386349	0.232193					-0.726392	-0.543536														2.62683	-0.679606
							3.0752	-0.749451								0.162381	0.312583					0.915648	-0.0965816														2.25631	1.08398
							0.66646	-0.200539								0.275046	0.274705					0.388557	-1.27897														0.889609	0.588494
							0.354587	-0.159476								0.364875	0.131273					-0.0386883	-0.48899														0.640138	-0.0490992
							0.306628	2.16194								0.388761	0.364906					0.763775	-0.0752898														0.925035	-0.137651
							0.998717	1.19605								0.279136	-0.308261					-0.431171	-0.591489														1.38743	0.0859244
							2.31214	0.103257								0.427203	0.377334					0.839841	-0.280333														1.71473	-0.83435
							-2.44869	0.113775								0.374903	0.271856					1.02587	-0.0874918														1.1443	-0.0364367
							0.978911	-0.669371								0.368739	0.317797					0.474137	-1.26593														-0.192073	0.607183
							1.07233	-0.0969887								0.378826	0.213119					0.382279	0.0867921														1.48182	0.074407
							1.3433	-0.0524465								0.405107	0.344861					-1.09741	-1.10881														1.79157	-0.482856
							0.942198	0.712954								0.0865185	0.364243					0.397351	-0.179207														-0.142884	-0.956427
							0.335036	0.221946								0.368067	0.280795					-0.732359	-1.85999														0.463645	-0.771113
							1.42675	1.45217								0.339835	0.269698					0.327828	-1.19891														1.41311	0.143433
							1.73079	1.7908								0.277572	0.341733					0.471925	0.078375														0.999661	-1.39503
							-0.0235084	1.60839								0.165407	-0.00982739					0.781835	-1.41579														0.376227	-1.71636
							1.01689	-0.628451								0.36707	0.336488					1.14013	-0.128131														1.18171	-0.079248
							0.287966	-0.448979								0.190101	0.103407					0.276146	-0.260186														2.90838	0.475698
							0.764857	0.478055								0.386128	-0.106805					0.147709	0.0965002														2.5203	0.0582798
							1.29629	0.826914								0.417239	0.129773					0.554765	-0.0550284														-1.57097	-1.30839
							1.23539	1.01339								0.349372	0.151203					-0.256557	-1.21163														1.28249	-1.87017
							-0.825451	0.632641								0.312407	0.280757					0.818931	-0.0978878														-0.0282987	-1.21975
							0.969456	1.15939								0.446963	0.09048					0.563968	-0.288631														-1.06748	-0.667516
							1.22073	-0.670125								0.213807	0.126548					-0.169947	0.239564														0.0559916	0.268137
							0.0132243	-0.190115								0.405664	0.027847					0.0499184	-0.367549														0.515242	-0.752696
							-1.01955	0.625004								0.413798	0.140893					-0.901737	0.80897														-0.687517	-1.13142
							0.612535	0.454967								0.432829	-0.00320129					-0.309395	-0.250417														1.78351	0.479084
							0.0908262	0.114932								0.370947	0.0711783					0.30638	-0.0111497														0.695152	0.348442
							0.330138	-0.396481								0.414861	0.0412889					0.775575	0.337268														1.74369	0.560089
							-1.63545	0.299988								0.423571	0.175983					-0.0394616	0.171989														-2.47544	-0.244956
							1.39266	0.342756								0.441591	0.13836					0.292129	0.618832														1.46687	0.790338
							0.969963	-0.014778								0.413223	0.0737161					0.63387	-0.191412														3.25774	-0.411743
							-0.184308	0.185495								0.332628	0.151631					0.431026	1.0721														1.73292	0.270191
							0.661252	-0.564221								0.394666	0.20833					0.250094	0.0636128														2.49959	0.584472
							0.647352	1.15014								0.428861	0.283194					-0.825507	0.0247653														2.32759	0.432309
							0.748194	-0.752912								0.438384	0.188193					-0.55664	-0.149599														2.90064	0.33078
							0.438073	0.355928								0.392907	0.150128					-0.268513	-0.834635														0.0397986	0.662468
							0.613078	0.763375								0.36097	0.252813					-0.514611	-0.265116														3.1367	0.83939
							0.632609	0.484992								0.246025	0.209531					-0.603238	-1.17567														1.72582	0.417275
							0.437579	0.712143								0.435372	0.0318737					-0.955959	-0.450177														-0.121517	0.260966
							-0.824507	0.80153								0.190896	0.367679					-0.302015	0.462044														2.4255	0.314421
							1.16512	-0.223809								0.259633	0.261527					-0.0246148	-0.522218														0.798301	0.297063
							2.04228	-0.529688								0.296697	0.179428					0.788891	-0.0319172														-0.448081	0.473127
							1.1775	-0.425434								0.332146	0.212514					-1.21271	0.358513														1.19729	0.362362
							1.13157	0.256175								0.370441	0.0131111					1.09523	0.52906														-0.018448	0.653335
							0.573875	0.829472								0.450654	0.310888					0.420382	-0.658158														-0.573762	0.528992
							-1.21955	1.51911								0.383288	0.318463					0.873246	-0.468812														0.76855	0.204079
							0.900195	-1.43208								0.435993	0.216039					0.835555	-0.206747														0.627821	-0.418983
							1.78342	-0.200598								0.445841	0.254418					0.537042	-1.01536														1.34853	-0.238724
							1.10586	0.240225								0.32593	0.32351					-0.990246	-0.642586														3.05151	-0.345885
							-1.06157	-0.164902								0.394649	0.0952905					-0.841308	-0.251373														0.567597	0.467829
							1.95595	0.555847								0.363239	0.138351					-0.141516	0.0892174														2.10029	-0.35936
							0.524371	1.23397								0.449287	0.243181					-1.33115	-0.946224														1.87151	1.32226
							0.726335	-0.917735								0.397031	0.269767					1.13292	1.29968														1.48919	-0.0174239
							1.43299	0.262575								0.400791	0.274759					-1.56297	-0.021798														0.659262	-0.0624364
							0.538072	0.403769								0.0677596	0.21402					-0.647269	0.316686														1.25749	0.930211
							0.296956	-0.763696								0.297346	0.122477					-0.513788	-0.0104699														1.53513	-1.46556
							1.31113	1.37733								0.411873	0.253193					-0.727876	-0.711289														2.48607	-1.40574
							-0.233835	0.527341								0.346331	0.113795					-1.08555	-0.301472														2.9706	-0.673259
							0.867509	1.6305								0.435033	0.296845					-0.833487	1.09632														2.83401	-1.21745
							1.34145	1.05486								0.0938372	0.223033					0.7657	0.283149														2.13831	-1.0276
							-0.611405	0.720072								0.188374	0.206373					-0.305506	-0.56054														2.61527	-0.575311
							-0.196015	1.73183								0.307778	-0.260471					-0.326849	0.0297676														2.73626	-1.56758
							0.751684	0.749214								0.45075	0.371798					-0.352071	-0.38042														2.0326	-0.624763
							0.953025	0.560596								0.399875	0.182376					-0.349964	-0.351612														1.36757	-1.75769
							-0.662604	0.635778								0.398858	0.139778					0.383022	-0.455348														3.89774	-0.508317
							1.435	1.09786								0.214955	0.367284					-0.259494	0.681524														2.56106	-0.395796
							1.02807	0.395345								0.203075	0.321617					-0.991032	-0.336043														2.75675	-1.17801
							0.883732	0.0943017								0.226464	0.387056					0.643446	0.564565														2.73007	-0.459121
							1.74226	1.83191								0.456917	0.359504					1.29871	0.14901														2.22602	-0.37051
							0.774837	0.655794								0.41029	0.38025					0.498704	0.503438														1.73177	-0.272972
							-0.0852107	0.836533								0.378025	0.348792					-0.598708	0.478169														0.287441	0.353034
							0.701508	0.0420557								0.306672	0.339372					0.597614	-0.51782														0.905038	0.745379
							0.75014	1.03656								0.395974	0.367765					0.564249	-0.0131444														1.30911	0.0418066
							0.728686	-0.0548511								0.412345	0.351043					0.781096	-0.577038														1.13571	0.0919453
							-1.51454	0.859498								0.159224	0.137061					0.919679	-0.154516														0.923848	-0.878444
							0.11126	0.578338								0.347654	-0.0888744					-0.168991	-0.166287														1.47628	0.202055
							-1.19548	0.378143								0.433215	0.358383					1.21615	0.375822														2.8815	0.534529
							0.481848	0.278908								0.425364	0.394054					0.034867	-0.262821														1.28013	-0.123667
							0.695489	0.0555545								0.43722	0.25213					1.05064	-0.742833														0.409718	-0.453614
							1.30019	-0.312826								0.383203	0.127384					-0.156138	0.0254122														0.737716	0.208762
							-0.840568	1.16492								0.134093	0.319731					1.06762	0.0182909														0.107776	0.123312
							-1.2223	0.104501								0.342407	0.0943442					0.040813	0.565446														0.0887836	-0.264582
							-1.37315	0.656731								0.206492	0.209221					0.842107	0.972966														0.647099	-0.0223471
							1.73208	1.21201								-0.0570588	0.0877415					-0.019848	0.431341														0.477884	-0.383425
							-0.87113	0.468455								0.195505	0.207643					0.351848	0.96166														1.15905	-0.263329
							1.02809	1.31624								0.262295	0.249319					0.363853	-0.426579														1.21713	0.448021
							1.2733	0.128962								0.329503	0.311676					-0.0718034	-0.0953717														0.404576	-0.957868
							-1.77368	-0.22899								0.417822	0.0815368					0.652426	0.136313														2.19985	0.458674
							-1.08374	0.857172								0.215281	0.17722					-0.345699	-0.695969														0.88011	-0.0119972
							0.800154	-0.134316								0.432526	0.129361					0.775621	-0.253398														2.05248	-1.91341
							0.368896	0.653894								0.402018	0.274059					0.419952	-0.211048														2.44258	-0.639133
							2.55963	0.767389								0.414339	0.323199					-0.628329	-0.876909														1.64185	-1.07412
							0.817041	1.16734								0.394553	-0.231838					0.314053	-0.139786														0.972598	-0.755186
							-0.246069	0.26866								0.410081	0.163467					0.989013	0.0459843														2.22323	-0.278502
							1.78919	1.34144								0.426212	0.342847					0.333545	0.391653														0.126084	-0.576688
							0.1744	1.06084								0.365593	0.245748					-1.76946	0.14777														1.01793	-0.171346
							-1.00796	-0.639201								0.439743	-0.16547					-1.44122	-0.481748														1.49435	-0.920693
							-0.814017	0.734212								0.444175	0.377628					0.168642	0.658057														1.91369	-1.09648
							0.481542	-0.0810513								0.418508	0.236671					0.656083	-0.183487														2.11329	-0.380991
							0.85127	0.763537								0.449328	0.203948					-1.15107	-0.425018														1.54675	-0.728816
							1.28753	1.93387								0.438963	0.112339					-0.44618	-0.55262														1.53682	-0.415691
							0.626835	-0.802728								0.408985	-0.22565					-1.22953	0.58346														1.53557	-0.34777
							-0.558299	1.13167								0.355213	0.228823					-1.67076	0.0567017														2.19907	-0.44286
							0.293396	1.25323								0.426987	0.0924362					-0.296927	-0.321301														2.9906	-0.158576
							-1.27577	-0.433029								0.412531	0.239654					-0.055957	-0.264757														2.37655	-0.124329
							0.388099	-0.0710316								0.397568	0.307936					-0.464052	-1.1125														1.73054	-0.978101
							-0.269508	0.796703								0.438033	0.372786					0.0507294	-0.344045														0.977465	-0.331092
							-1.65494	1.15578								0.423678	-0.20214					0.156535	0.357918														1.62471	0.211701
							2.50504	2.13396								0.303206	0.0387709					-0.131235	0.348368														1.67912	-0.907692
							0.534706	2.27872								0.250257	0.0949958					0.937804	0.0227815														1.75839	-0.353494
							-0.811205	2.67979								0.234322	0.33567					0.35509	0.00596034														0.978404	0.101048
							0.729915	2.26433								0.381571	0.161969					-0.153901	0.600002														2.48442	0.439274
							0.0860921	1.36408								0.436855	0.236085					0.964744	0.135884														0.200457	-0.228814
							2.19231	1.62756								0.44044	0.308749					0.45373	0.283225														1.40401	-0.666824
							1.11285	1.10089								0.427112	0.289939					-1.01708	0.164643														1.273	-0.402268
							-0.19728	1.19052								0.305622	-0.175879					-0.643907	-0.0848764														2.99146	2.27467
							1.31611	1.54657								0.251336	0.319325					0.0901526	0.167516														2.70949	2.41596
							-2.39688	0.997115								0.295761	0.107317					-0.678577	0.494412														2.90569	3.28485
							-1.19285	1.25475								0.311247	0.36894					0.244374	-0.384118														1.90729	1.71279
							0.283973	1.00457								0.409592	0.327965					-1.0058	-0.590311														3.42636	2.69143
							-0.409144	2.14044								0.380005	0.261938					0.796368	0.416924														3.24	2.65835
							1.14348	1.94336								0.37312	0.373323					-0.130225	0.183835														3.53461	3.00327
							0.820836	3.26575								0.442139	0.340728					-0.0610193	0.296476														2.90992	2.54081
							0.560186	2.49803								0.317751	0.37505					1.24691	0.987426														2.85764	3.01855
							0.437672	2.14461								0.086522	0.267285					-0.570085	0.593407														3.3058	4.25281
							-1.29978	2.61663								0.416317	0.337055					0.429542	0.542802														2.44346	2.36369
							0.448883	1.81888								0.357796	0.312165					-0.0448414	1.43892														1.15914	2.73093
							1.08826	1.67949								0.273039	0.345259					-0.0672381	0.264984														2.46908	2.8301
							1.27686	2.33788								0.429631	0.351287					-0.00724479	-0.283657														1.15789	1.95515
							-1.15746	2.04928								0.428575	0.135064					-0.582119	0.67307														2.47918	2.92867
							1.2911	0.837087								0.445156	0.36587					0.0982752	0.130998														0.860526	1.52414
							0.665335	2.14218								0.413951	0.321579					-0.354304	-0.190127														-0.777227	3.34764
							-0.315353	1.519								0.385413	0.360223					1.13636	0.228177														2.09832	3.1672
							0.0206348	2.2894								0.411384	0.312895					0.0611871	0.351911														1.57869	2.00729
							-0.908224	1.05739								0.350676	0.310794					0.519809	0.459255														0.54581	3.50284
							0.69927	2.00564								0.386728	0.00675006					-0.165269	0.166008														2.33007	2.67299
							0.0623125	2.33438								0.411713	0.249347					0.286759	1.03674														1.68731	2.98814
							0.43962	1.93777								0.375489	0.211623					-0.585898	-0.0421642														1.31903	3.54731
							-0.83899	2.34746								0.424746	0.283184					0.376609	0.270183														2.20008	2.63575
							0.965598	1.26336								0.361809	0.0970033					0.722619	0.320527														0.742642	2.61534
							0.923044	1.93558								0.39525	0.0392616					0.645774	0.611225														4.38343	3.23481
							-0.664963	0.947597								0.411988	0.13497					0.476628	0.422442														1.88343	1.39634
							-0.191457	1.47306								0.444235	0.340169					-0.60412	-0.263168														1.272	3.04898
							0.501419	2.95186								0.36888	0.28812					0.983472	-0.668205														-1.0566	0.87794
							1.17238	1.81782								0.432891	0.175269					-0.740708	-0.200701														1.61276	3.00282
							0.749299	1.61534								0.444753	-0.229036					-0.959	-1.41085														0.575258	2.03323
							-0.523306	0.316727								0.4561	0.282588					0.842506	0.201931														2.15999	1.53498
							0.00953042	1.58798								0.446888	0.333495					0.745525	0.138398														3.98423	2.86452
							1.10931	1.70418								0.385608	0.0335491					0.0373799	-0.317064														3.44423	3.52086
							-0.735101	1.8472								0.279869	0.342943					0.0865021	-0.808123														2.14613	2.50712
							1.39992	0.949608								0.362873	0.353293					0.367939	0.940402														4.62175	2.77178
							-0.170034	2.57682								0.309142	0.364257					0.584868	-0.0715974														4.35298	2.09778
							-0.390154	2.58893								0.332668	0.326143					0.510247	0.421887														3.41894	3.06883
							-2.83321	0.846399								0.351751	0.275768					0.453032	-0.261351														3.07434	3.79106
							-1.50171	1.10236								0.291972	0.33441					1.25635	0.048894														-0.716713	1.39662
							-0.838566	0.66283								0.198096	0.105213					-0.0962463	-0.377276														2.73475	2.86804
							0.9215	2.59644								0.334562	0.360755					-0.0967499	-0.191966														1.70735	1.937
							-0.294427	1.28367								0.285219	0.376892					0.412456	-0.14493														3.78856	3.34919
							-2.7899	1.37255								0.395885	0.335106					0.767416	-0.289194														3.23857	2.50018
							-1.39281	3.00071								0.326276	0.23732					-1.19732	0.163432														1.2577	1.33449
							-1.34995	2.46554								0.320224	0.36499					0.322173	0.947837														4.63008	2.45505
							0.93835	2.54313								0.2469	0.383005					0.79799	0.25745														4.47673	2.07853
							1.01479	3.3615								0.337556	0.339863					0.216801	-0.0490459														3.11649	0.992124
							-0.00126042	3.0919								0.337248	0.353277					0.465382	-0.246648														4.15083	2.87508
							-0.484096	2.31032								0.602493	0.0331699					0.0148587	0.00835949														4.72651	2.52907
							0.719199	2.26864								0.545567	0.100263					0.918847	-0.203724														2.54111	0.763781
							-0.597308	1.22577								0.593446	-0.168139					0.456812	-0.0719055														3.36142	1.36278
							1.61726	1.78375								0.47993	0.0780607					0.590453	0.427819														3.12954	3.89979
							1.12971	2.62906								0.435776	0.147787					1.1943	0.397375														2.59253	2.29763
							1.15674	2.1018								0.318711	0.279999					1.32896	-0.166														1.46147	0.779962
							1.08923	1.8711								0.515123	0.128854					0.461733	-0.858936														2.42445	0.94
							-1.26831	1.98764								0.0329995	0.0975375					-0.360509	1.12315														2.54696	3.00274
							0.275498	2.35879								0.167364	0.0908467					-0.977407	-0.314028														2.2773	1.89857
							-0.61651	1.74264								0.397402	0.125199					1.22762	-0.616097														0.635469	1.35891
							1.14195	0.470269								0.468304	0.290098					-0.603709	0.218149														3.4772	1.53372
							0.143471	1.37517								0.426382	-0.054457					-0.15834	-0.0665296														1.83582	2.98709
							0.010025	0.670851								0.458946	0.0619422					0.185614	0.48373														2.93579	2.39902
							0.171412	1.48362								0.585297	-0.13391					1.04278	-0.315412														1.36257	4.18359
							0.811863	1.43423								0.590683	0.101328					0.163154	-0.589389														1.54951	2.09605
							-1.11	2.05853								0.51457	0.238675					-0.129226	-0.130093														3.37383	1.7189
							-0.758036	1.78541								0.510275	0.288404					-0.388779	-0.0200135														1.91376	1.85142
							0.880329	2.66701								-0.148669	0.218706					-0.682335	-0.328836														2.29955	2.13851
							-0.303339	1.15545								0.566464	0.0695734					0.205564	0.100414														3.0921	1.07551
							1.37991	1.89136								0.441232	0.0482343					0.898739	0.111295														2.2722	1.00962
							2.85751	3.35387								0.436893	0.123178					-1.32936	-0.0462752														0.519189	2.67577
							-1.27682	1.8825								0.594035	0.0668497					0.81116	0.16113														3.96404	3.25742
							1.29361	2.75344								0.407648	0.0616607					0.972102	0.0609498														1.71034	2.53243
							-0.785946	1.33869								0.496086	0.269989					-0.491774	-1.05675														3.23101	1.86679
							-1.01961	1.53418								0.423252	0.112927					-1.32664	0.129035														2.00698	1.96574
							0.314641	1.37591								0.563236	0.180069					-0.803597	0.0312465														0.965728	2.87685
							-1.43472	1.27349								0.491485	0.168152					-0.453822	0.0505372														0.729625	1.04388
							-0.700936	1.35042								0.523093	0.185626					0.10449	0.25252														1.11196	1.81554
							0.688525	2.19794								0.456218	0.101729					0.409502	-0.0709478														3.27567	2.21465
							0.400151	2.62538								0.517254	0.266133					-0.0968453	-1.28161														3.21503	3.85534
							-0.720859	1.4313								0.493092	0.303315					0.376066	-0.0235537														2.58339	0.855302
							-0.921815	2.63743								0.479851	0.267789					0.91592	0.413806														1.70922	1.61287
							-2.09314	1.21278								0.509153	0.128031					0.941398	0.520354														3.65326	3.31072
							-1.19342	1.72871								0.552337	0.129493					1.12937	0.0406095														3.8493	2.41222
							-1.65872	1.13316								0.542374	0.174887					0.660804	0.308124														3.66727	1.88075
							0.922318	0.949584								0.528384	0.235884					-0.927715	0.304005														1.84331	2.28874
							-1.03689	1.41722								0.351272	-0.0906404					-0.473973	-0.359393														2.90387	3.44153
							-0.150439	1.90952								0.219396	0.173357					0.0375092	-0.985897														0.171833	1.78191
							-2.55756	1.38762								0.013319	0.216938					-1.69001	-0.865399														0.961907	1.68218
							0.803866	1.85769								0.451057	0.302547					-0.71599	-0.341576														1.85406	1.83344
							0.807536	1.33437								0.517887	0.265776					-0.539808	-0.287868														0.425548	1.00024
							0.624904	2.54019								0.356246	0.0655271					-0.270389	-0.0693885														1.60495	3.39722
							1.48681	2.13655								0.535818	0.291267					-0.199624	-1.77368														3.7735	2.25887
							-0.421945	2.32256								0.559745	0.30402					-1.79852	-0.662436														1.34804	1.84556
							-0.215339	1.92196								0.489256	0.16496					-0.0422787	-0.59888														1.36731	2.00205
							0.128063	2.32966								0.559582	0.19236					-0.522295	0.686637														-0.220274	3.17434
							-1.63157	1.61233								0.151052	-0.0629265					-0.967804	-0.822816														1.80289	2.0906
							-2.67245	1.23379								0.257857	0.0135184					0.379091	-0.624182														1.34922	3.07011
							-0.322688	2.04388								0.354289	0.0423625					0.35767	0.547153														0.699825	1.76464
							1.05029	1.24369								0.254259	0.214393					-0.143175	-1.08325														1.83597	0.627221
							0.272717	1.85351								0.452565	-0.0489514					-0.779711	-0.958561														-0.374527	3.24615
							2.10101	1.78785								-0.0422443	-0.0850115					-1.28673	-0.39467														1.79314	2.20638
							0.0628169	2.6004								0.479022	-0.0796805					-0.641089	0.435928														1.3565	2.85542
							0.39708	1.25768								0.020352	0.0296354					-0.186923	-0.303922														-0.443967	1.97777
							-0.501762	0.68354								0.126127	0.0443397					0.877336	-0.319806														-0.7566	2.66646
							-1.28924	2.96056								0.421102	0.291896					0.296169	-0.0380777														0.553032	1.28584
							-1.12496	1.71479								0.365527	0.0754911					0.377143	-0.186192														0.915255	3.7898
							-1.00158	1.71067								0.350641	0.0939786					-0.0601904	-0.3392														3.18528	2.83977
							-1.98504	2.49562								0.484629	0.284094					0.955688	-0.294118														3.20566	2.58408
							0.332102	2.15832								0.39978	0.182709					0.586068	0.543631														1.13849	1.49384
							0.589969	1.70253								0.572954	0.296875					1.27864	-0.269098														3.05443	2.61552
							-0.685547	1.40369								0.42084	0.244396					-1.1545	-0.944144														1.171	2.14432
							-0.739897	1.85007								0.216954	0.162551					-0.351563	0.0270213														-0.291001	1.39058
							-1.34202	1.45524								0.0401438	0.0242997					-0.389793	-1.04884														1.72016	3.11465
							-1.09504	2.06493								0.398629	0.0528587					-0.107964	0.165498														2.49613	1.6104
							-1.39106	0.908699								0.46289	0.199825					-0.0648635	-0.397894														2.70474	1.27417
							-1.25662	3.09424								0.172622	0.254937					0.369606	-0.823472														1.26234	1.36144
							-1.05121	2.75635								0.249026	0.0642925					0.0741817	0.143011														3.97011	0.65002
							-1.78013	1.36828								0.515155	0.154562					0.694665	-0.413946														1.92396	1.17814
							-1.17774	2.29186								0.242958	0.195299					-0.499054	-0.196994														0.856384	2.05162
							-2.09512	1.09952								0.00329362	0.0949138					-1.13145	-0.0248931														-0.297227	1.73454
							-1.16296	1.15215								0.352811	0.130815					-0.552087	-0.342832														-0.435948	1.33303
							-2.37211	1.91282								0.532667	0.256117					0.970267	-0.690771														3.22198	3.73645
							1.05566	1.51375								0.533441	0.325393					-0.418003	-1.37773														2.43353	2.99952
							-0.534553	2.16984								0.544615	0.120112					-0.748121	-1.56112														0.176128	0.796036
							-1.07771	1.23729								0.598722	0.321263					-1.07342	-0.651359														-0.82153	2.88387
							-2.49359	0.49129								0.235983	0.162129					0.279309	-0.452999														3.52664	2.83187
							-2.54054	2.37347								0.462836	0.0737917					0.150083	-1.0895														3.69513	2.03422
							-1.63564	1.84074								0.264744	0.145931					0.465022	0.0486907														5.40218	3.51234
							-1.77208	2.11551								0.54836	0.23014					0.0210645	-0.449606														3.2056	2.94675
							-1.94948	1.41738								0.135979	0.192193					-0.59076	0.384785														1.3758	1.36943
							0.0571356	1.08918								0.363742	0.149794					0.414667	-0.221045														-0.83401	2.6858
							-1.01434	1.65021								0.493466	0.0423095					-0.694753	0.188008														3.15026	2.97943
							-0.411923	1.84043								0.548437	0.0664428					-0.0479265	0.210263														1.64086	1.37293
							-0.194532	2.30629								-0.154682	0.235428					-0.324542	-0.42357														0.344654	2.24022
							-0.131566	1.52738								0.451107	0.145587					0.235911	0.506822														1.32179	0.445712
							2.34513	1.40462								0.263477	0.265504					0.831434	-0.115925														0.694042	1.50993
							0.265412	1.57405								0.558193	0.323354					-0.973388	-0.144696														1.61688	1.04853
							0.521528	2.05806								0.343227	0.0802031					0.527982	-0.203924														1.27891	1.25593
							-0.224801	2.60265								0.539999	0.298675					0.763788	0.66205														3.25854	2.14039
							-0.147331	3.21018								0.519549	0.237863					0.812139	0.832148														1.52821	0.975076
							-0.113046	2.26128								0.441885	0.227382					-0.97733	-0.417534														2.61062	1.53645
							-1.13905	1.68837								0.437211	0.00471508					-0.733259	0.415207														1.67456	0.70412
							-0.866028	2.22165								0.483289	-0.0425334					-1.14767	-0.224204														4.34105	0.832605
							-0.723613	1.81902								0.412323	0.138856					0.0550841	-1.00949														3.57074	1.20535
							-1.19847	2.0913								0.470761	0.139893					0.18911	0.0331805														2.76479	2.20814
							0.659162	2.84089								0.451316	0.254052					0.156455	0.636181														0.9057	1.91821
							-1.80698	2.1806								0.486573	0.163715					-1.23064	0.361072														2.34452	1.44861
							-0.0925667	1.67424								0.477743	0.267504					0.471652	-1.82299														0.043667	1.59563
							0.500683	2.36227								0.556003	0.181208					-0.380584	-0.976736														1.92768	1.03572
							-1.00276	0.97551								0.537399	0.161939					0.797676	-0.819387														1.79106	1.60519
							-0.790795	1.29152								0.35645	0.180346					1.11504	-0.507734														3.05007	0.862193
							0.655159	1.75906								0.370071	0.120718					-0.999394	-1.36753														0.121466	0.472302
							2.04334	1.50111								0.518233	0.197434					0.0432892	-0.320944														0.364285	1.22698
							-0.351671	1.84736								0.505166	-0.176358					-0.322012	-1.0019														2.43356	1.6802
							-1.28825	1.2738								0.580596	0.135038					-1.24209	-0.0950308														3.11329	0.816534
							-0.622152	1.85346								0.598597	0.196667					-0.362374	-0.138546														4.60891	1.7522
							0.788651	2.74582								0.451448	0.260142					1.49032	-0.271328														2.72325	1.98491
							1.41783	2.06005								0.309267	0.196752					0.170284	-0.299946														2.89694	2.07212
							-0.463898	2.33752								0.598464	0.179165					0.915989	0.409708														1.26495	1.90009
							-1.75055	2.45876								0.593564	0.214207					1.28582	0.166132														2.64113	2.16311
							2.80721	4.77653								0.574572	0.243258					0.146263	0.191482														1.84145	1.33673
							0.341488	2.45997								0.498776	0.16637					-0.443803	-0.8749														2.17519	1.80162
							1.42119	2.91205								0.295927	0.263847					-0.0962339	0.244243														1.9056	2.18802
							1.45958	2.47456								0.199115	0.295146					-0.143387	-0.128737														2.19737	2.36607
							1.00429	-0.449661								0.283219	0.314693					-2.01979	0.101676														1.49708	2.3702
							-2.14506	1.64063								0.482643	-0.0142019					-1.63251	0.243716														2.01825	1.97647
							-1.77478	1.33554								0.397772	0.242041					-1.85691	-1.24749														2.14732	1.95605
							-0.972241	2.68817								-0.226163	0.325811					-1.77031	-0.170281														1.49974	3.49882
							-0.917387	1.57067								0.451334	0.147393					-0.42042	-0.492431														0.382257	3.88213
							-0.55406	1.1779								0.439531	-0.0338045					-0.275069	0.408584														0.760069	2.08173
							1.78848	1.96817								0.452186	0.258519					1.13647	-0.557326														0.751297	2.19828
							-0.793118	2.44386								0.469032	0.194049					0.359295	-0.697641														2.55212	1.09117
							-0.614945	2.53377								0.535923	-0.123727					-1.63896	-0.0100371														2.64241	0.771717
							-0.753402	2.03256								0.419569	0.0472504					-0.624461	0.480196														1.08243	2.37312
							-1.46349	1.91827								0.387352	0.0414575					0.613528	0.590569														1.79895	2.58658
							-1.74868	2.22674								0.497119	0.264173					-1.29842	0.176894														1.31986	2.96226
							0.0714843	2.92807								-0.0205513	-0.159088					0.0493343	-0.412802														-0.168329	1.10634
							-0.678374	2.45611								0.403505	-0.124154					0.166345	-0.825174														0.698163	3.05923
							0.867798	1.37102								0.483244	0.228659					-0.427201	-1.41801														1.76814	2.52871
							0.487929	2.23845								0.465374	0.100612					-0.0421942	-1.63035														1.31975	2.72749
							0.473593	1.66081								0.541547	0.0569755					0.512821	-0.249023														2.40731	3.01646
							-1.62666	1.05059								0.342724	0.272268					0.164375	1.28156														1.54993	0.778911
							0.64182	1.01752								0.57387	0.216806					-0.192119	0.857852														0.554479	1.54551
							2.62628	1.50809								0.528079	0.113105					-0.509461	-0.618597														1.57475	3.13618
							-0.454758	1.67222								0.406316	-0.0608763					-0.807112	-0.847072														0.97243	2.45269
							-1.6023	2.94659								0.483724	-0.076961					-0.242645	-0.710959														0.451133	1.97884
							-0.74565	1.90923								0.553882	0.199608					-0.712585	-0.725202														3.2306	2.29331
							-1.20963	2.10492								0.563395	0.205527					-0.284547	-0.0531717														3.1715	1.85026
							-0.0262583	1.93306								0.42028	0.182606					-0.252214	-0.231452														1.32346	1.66568
							-1.56153	0.890315								0.418346	0.164511					-0.410253	-0.905842														2.11886	1.80475
							1.06806	3.2895								0.534903	-0.0670798					-0.564411	-0.894495														2.71208	2.21398
							-0.126879	1.50081								0.536815	0.0635869					1.5409	0.312607														2.30121	2.31775
							1.88159	1.50081								0.509163	0.248431					-0.890226	-2.36102														2.26276	2.68725
							-2.0068	1.11695								0.526746	0.230882					-0.0950058	-0.776154														0.0356709	0.832256
							-0.643765	1.91037								0.44487	0.224893					-0.288137	-1.43621														-0.595551	1.15319
							-1.19376	1.50534								0.495844	0.19196					0.104367	-2.11681														3.76442	2.7183
							-1.35927	1.10778								0.492547	0.0584719					-0.281993	-1.19131														2.6656	2.27886
							-0.139354	1.58848								0.531195	0.0683489					-1.67566	-0.574749														1.348	1.61571
							-0.0375726	1.31678								0.527673	0.167672					0.337462	-2.02976														0.239314	1.66433
							-1.58015	1.60526								0.546694	0.150499					0.520615	-0.0141204														4.04886	3.08313
							-0.399002	2.26035								0.572095	0.137486					-0.0624271	-0.990317														-0.0346296	3.16082
							-1.06071	1.68398								0.536332	-0.107738					0.491501	-1.16695														2.50701	2.04308
							-1.82731	1.81591								0.47477	-0.0352246					0.686018	0.297604														2.89109	1.6793
							-0.0489577	0.0703735								0.575865	0.154893					0.649769	-0.0399138														3.16508	2.10819
							0.722001	0.651619								0.501522	0.219836					-1.34773	-1.44673														2.29249	2.17895
							1.19635	0.584111								0.475984	-0.168628					-0.590766	-0.645231														2.25704	2.62204
							0.262474	-0.212755								0.523395	-0.131867					-1.7332	-1.61091														3.26214	2.62628
							0.659793	0.92887								0.534163	0.094174					0.902917	-0.825113														0.85589	1.65376
							0.684158	-0.24716								0.512645	0.281975					-1.01188	-0.809737														1.07449	2.16337
							1.64975	0.307412								0.570532	-0.132691					-1.09367	-0.58529														0.8112	1.60587
							1.19656	-0.40319								0.511499	0.149608					-0.833021	-0.461859														0.22955	1.39635
							0.811012	-0.130365								0.532861	0.0555961					1.01455	-0.138079														1.44424	1.80035
							0.214253	-0.792619								0.57179	0.132502					-1.38339	-0.982236														2.43471	3.05735
							0.415075	0.244695								0.602701	0.258459					-1.21182	-1.45335														2.42479	1.79087
							0.0401575	-0.14993								0.583499	-0.136362					-1.20838	-2.78271														3.8347	4.03567
							0.273365	0.0460647								0.445015	0.255995					0.295116	-1.91568														1.05725	3.98475
							0.489563	0.207412								0.483809	-0.113542					0.63726	0.3041														1.45024	3.1732
							-0.248061	0.760239								-0.156178	0.0739835					-1.10582	-0.897626														1.59982	2.53409
							0.238981	1.51594								-0.296395	-0.0353714					0.244478	-1.27633														1.74425	3.11969
							-0.369358	1.01306								0.382151	0.103704					-1.31888	-2.12889														-0.822677	2.5984
							-0.564325	0.617763								0.404482	0.0902737					0.918704	-0.251296														2.89029	2.18467
							1.65147	0.2731								0.510973	0.0994554					-0.247672	-1.69986														-2.05576	2.11607
							-0.286969	0.616533								-0.346695	0.243508					-0.00337677	-0.680302														1.44209	2.47087
							0.0707179	0.311806								0.284064	-0.130362					0.439878	-1.26139														2.50701	0.265149
							1.39716	0.0764477								0.540401	-0.2248					0.175729	-1.24812														2.55675	-1.17695
							0.820298	0.11475								0.582636	0.0486997					-0.773403	-1.47016														0.613008	-0.0183569
							0.853415	-0.322613								0.507713	-0.176526					-0.934474	-1.01927														2.32068	0.306293
							1.27708	-0.265623								0.528033	0.268661					-0.446098	-0.0241322														2.9095	0.343028
							0.644999	-0.675086								0.553164	0.140644					0.498649	-0.531676														2.15687	-0.00509496
							0.678688	-0.237008								0.547208	0.10187					0.581208	-0.326481														1.37426	-1.08905
							-0.123896	-1.179								0.599774	-0.148475					0.719392	-0.274419														0.675884	-0.069543
							2.07792	-0.441058								0.498546	-0.143709					0.628025	0.393214														2.32036	-0.41973
							1.2332	-0.77604								0.462607	-0.125636					0.841751	0.0243568														0.268942	0.39742
							0.465504	0.848289								0.468963	-0.199014					-2.51471	-0.869326														2.06797	0.0282683
							0.747082	0.479993								0.441795	-0.0486669					-2.50816	-0.656767														-0.907792	-0.709625
							1.07595	-0.0506261								0.568735	-0.0209149					-3.46159	-1.25442														1.11978	-0.584659
							-0.0352967	0.618035								0.492625	0.142279					-1.59596	-0.850248														1.47855	-0.567117
							0.95911	0.58352								0.559532	0.215969					-1.01161	-0.684145														1.85111	-1.51267
							1.09957	0.102432								0.375301	-0.102382					-0.86764	-0.285329														0.608855	-1.3666
							0.446801	0.573066								0.507733	0.0354166					-3.23496	-1.27742														0.642763	-0.694625
							0.323868	0.177405								0.587822	0.0778938					-1.56707	-0.397787														1.51929	-0.328852
							-0.111149	-0.205421								0.512798	0.0635963					-2.02676	-0.704778														1.2209	-1.24663
							1.60412	2.00533								0.560959	0.239419					-1.66453	0.113709														2.455	0.119849
							-0.540283	0.879025								0.580759	0.12284					-2.50151	-1.23897														1.61535	0.00292073
							0.778961	0.422578								0.530365	-0.0546159					-3.82066	-1.15228														0.794697	-1.2118
							0.308708	0.483718								0.502815	0.272038					-4.33414	-2.26727														0.78893	-1.00301
							-0.286776	0.467029								0.495945	0.111432					-4.44066	-1.61362														1.75434	0.518398
							1.99465	1.57687								0.473496	0.070723					-3.56107	-1.76982														2.63429	-0.963907
							0.349912	-0.403427								0.595832	-0.150292					-4.85336	-2.81206														3.26611	-0.423226
							0.310341	0.198652								0.547273	0.309594					-3.58225	-2.07141														2.2128	-1.69009
							0.046178	0.109208								0.375739	0.144471					-2.10461	-2.25359														2.85185	-0.649777
							0.0543807	0.624529								-0.354307	0.127045					-2.067	-0.0268587														2.35943	-0.0419088
							-0.0264824	-0.177233								0.483637	-0.0202933					-2.89562	-0.513321														3.23161	-0.83503
							0.944506	-0.936176								0.568366	0.113238					-1.815	-1.5768														-0.505565	-0.994657
							0.0518945	0.31219								0.477332	0.237678					-3.65253	-2.42368														-0.115771	-0.963899
							1.38868	0.331402								0.39441	0.0145639					-3.30752	-1.86756														-0.121249	0.456244
							-0.345656	0.348157								0.540784	0.173562					-1.39897	-1.57622														-0.369388	-1.47324
							0.16937	0.132712								0.527618	-0.0311984					-1.10199	-0.821198														0.47433	1.33192
							1.65743	0.637283								0.483168	0.0517198					-1.53241	-0.505529														-0.499593	0.333062
							1.21727	1.78331								0.512624	-0.0126521					-1.61931	-1.18143														0.535004	-1.21719
							0.382081	-0.137776								0.415943	0.226159					-1.04108	-0.564723														0.417005	-0.141682
							0.121382	-0.557558								0.587726	-0.12889					-2.6276	-1.90604														-1.20381	-1.57822
							1.15136	-0.129014								0.452708	0.12844					-4.97966	-2.57734														0.325361	-1.11328
							1.45076	0.732338								0.569227	0.123356					-1.64014	-1.28175														0.11738	1.85324
							1.521	-0.57754								0.487286	0.0438664					-1.59717	-0.717182														2.25999	0.345134
							1.87734	0.845599								0.575527	0.146416					0.194129	-1.19916														2.07798	-0.908035
							0.939832	0.443459								0.490615	0.10476					-1.51741	0.290034														0.656198	-0.456675
							1.62541	-0.209085								0.391014	0.0589405					-0.742733	-0.945392														0.76516	-0.447848
							0.845492	-0.653985								0.495423	0.246997					-1.67694	-0.937296														1.95913	-0.102373
							-0.663035	0.419378								0.395554	0.166118					-0.32014	0.0845886														1.38953	0.0644615
							1.36452	0.561169								0.567922	0.142291					-1.78078	-1.23074														0.889013	-0.892532
							0.713138	-0.520202								0.501132	0.145646					-0.707443	0.135224														1.03935	-0.886394
							0.766314	-0.207761								0.51265	-0.101525					-2.59285	-2.12423														2.84505	0.333022
							1.39791	-0.399623								0.325882	0.02363					-1.65259	-0.449978														2.6278	-0.259645
							-0.675489	0.578749								0.340823	0.0480908					-2.64823	-1.28855														1.94969	-0.490352
							1.89681	1.11343								0.234232	-0.0793719					-4.18192	-2.46498														1.29771	-0.0697199
							0.96265	1.41198								0.182053	0.207788					-0.746326	-1.28426														2.34716	-2.12004
							1.48484	-0.477637								0.338399	0.102898					-3.43664	-1.32205														2.04213	-0.340453
							1.12582	0.975656								0.325444	0.237143					-0.884983	-0.160249														4.56919	1.5176
							0.956851	1.19306								0.344228	0.128491					-0.342015	-0.941995														2.60637	-0.6087
							1.53943	1.3614								0.378676	0.215663					-0.902418	0.0670602														2.09822	-0.233653
							1.08683	-0.341584								-0.206863	0.212393					-2.19386	-1.22295														0.840362	-0.642576
							-0.108144	0.471551								0.346641	-0.00166376					0.118077	-0.106678														0.34885	-1.58473
							0.519262	0.455633								0.298911	0.0159566					-1.77471	-1.97216														0.726078	-1.18412
							0.659371	0.898692								0.338406	0.263716					-1.48582	-0.835285														2.38924	0.186894
							1.28912	1.60177								0.361916	0.128467					-2.59374	-1.59349														0.503235	-0.379931
							1.10612	1.18394								0.409391	0.29995					-1.3927	-2.7613														2.13672	-0.501875
							0.312256	1.71682								0.297814	0.0970911					-3.29629	-2.12446														1.04916	0.130977
							1.4505	1.80959								-0.166165	0.164277					-2.26317	-1.43435														2.95426	0.0935567
							0.802003	1.47541								0.370173	-0.144981					-0.814636	-1.07825														3.12636	0.0761994
							0.498897	0.0559288								0.227212	0.146567					-2.66218	-0.801744														0.688017	1.52487
							0.477754	0.364439								0.183142	0.0583859					-0.600859	-0.566527														3.38364	0.356248
							0.812825	-0.416796								-0.144995	-0.172713					-1.03302	-1.3155														1.79483	0.652138
							0.630226	0.361064								0.0956816	0.332246					-0.394706	0.104899														2.58314	1.71878
							1.73069	1.33081								0.177267	0.178137					-1.00359	0.216152														0.315009	-0.464943
							-0.126526	-0.794769								0.118851	0.176841					-0.587303	-0.694629														2.5799	-0.747794
							1.11118	0.070377								0.321943	0.251948					-3.11626	-0.644609														2.25455	-0.244385
							2.00294	0.710622								-0.0773097	0.170177					0.262142	-0.330007														1.91989	-0.982248
							2.47524	-0.402571								0.200029	0.225621					-3.73244	-1.75352														1.22526	-0.584963
							1.7416	0.182099								0.276244	0.194201					-1.64457	-1.08246														0.98344	-0.867899
							0.931156	0.585944								0.0647316	0.175978					-1.83247	-0.572376														-0.154316	-0.690318
							0.666321	-0.722101								0.297235	0.0219394					-1.77673	-0.663772														2.68743	0.421732
							1.4888	-0.138797								0.143912	-0.0640096					-0.425031	-0.315376														2.32518	-0.322877
							0.450088	0.223283								0.393666	0.132877					0.309897	-0.138126														2.35537	1.21708
							0.977808	-0.0207149								0.373554	0.135814					-2.10298	-1.43783														0.0522749	-0.454202
							0.17693	0.58994								0.302341	0.00263262					1.18259	0.355718														0.323045	-0.112521
							0.631494	-0.787869								0.209222	-0.0603316					-2.77274	-2.23286														1.18533	-1.14455
							1.15618	0.93493								0.255736	-0.133565					0.866807	0.118614														3.73865	1.0325
							1.29361	-0.927578								0.299376	0.174019					0.198866	-0.462797														0.0389514	-1.28256
							0.0394448	0.237603								0.23899	-0.0744214					-1.56014	-2.2562														0.488747	-1.54097
							0.489912	0.888152								0.220813	0.299371					-0.738106	0.247842														0.550776	0.460892
							1.89447	0.288317								0.403911	-0.0855592					-2.4668	-2.00904														-0.6243	-0.964048
							-0.365429	0.308238								0.408241	0.254264					-0.577456	-0.888567														1.63926	0.38184
							1.53927	0.410998								0.290559	0.213683					-2.60612	-1.39027														1.54451	-0.39345
							0.797942	-1.00785								0.412607	0.27971					-1.50422	-0.857055														0.111966	-2.98359
							0.762078	-1.00179								0.3413	0.135823					-1.38687	-0.341009														1.14597	-1.13726
							0.401259	0.240395								0.322784	0.0990531					-1.34736	-1.65269														1.64496	-0.0617125
							-0.658245	0.737291								0.103498	0.108685					-0.654056	-0.681267														1.55396	-0.554959
							0.735321	0.153109								-0.0989023	0.218737					-1.72174	-1.58646														0.7166	-0.736991
							0.268808	0.392214								0.362532	0.333076					-2.74319	-0.797901														1.32714	-0.138863
							0.880943	1.25435								0.291996	0.20735					0.557305	-0.341917														2.63983	-0.330634
							0.277552	0.243589								0.264668	0.0970812					-2.90964	-0.698727														1.52671	1.05585
							0.768057	0.515945								0.355505	0.314402					-2.03226	-1.74661														1.1455	1.59433
							0.112109	-0.30438								-0.00011333	0.219399					-0.959141	-0.808017														0.622576	-0.599015
							0.998973	-0.186441								-0.156863	0.277574					-2.17075	-1.02828														0.527922	0.153526
							0.98355	0.403252								-0.0773206	0.0820616					-2.69419	-0.851252														1.17746	-0.196823
							0.0130746	-0.234505								-0.180343	0.288818					-2.10745	-0.199108														0.876919	-0.886689
							1.7471	0.2677								0.0217638	0.0857113					-1.29739	-0.310384														1.86017	0.713928
							0.184062	-0.283552								0.233533	0.154354					-1.49632	-0.96027														1.6175	-0.138882
							0.64445	0.185137								0.211834	-0.0947981					0.238453	-0.456076														0.819984	-1.62666
							0.307899	0.711566								-0.054325	-0.271687					-0.905522	-2.0763														2.81203	0.142238
							0.342839	0.170216								-0.0209961	0.0588438					-0.846376	-0.297815														-0.715224	0.0695328
							0.0457275	-0.335787								0.0438101	0.081603					-2.45573	-0.267629														2.54536	0.555837
							1.81417	-0.663659								0.0739156	0.253295					-0.837542	1.2932														2.6474	-0.214933
							0.439328	-1.17993								0.213336	-0.0423562					-1.46684	-0.0987929														1.74418	0.0743693
							0.266539	-0.322935								0.259507	0.0427692					-1.86096	-0.161459														2.6928	0.172852
							0.877299	-0.0593469								0.176944	0.196957					-1.19748	-0.00477399														-0.378156	1.4033
							0.830196	-0.121912								0.301874	0.16473					0.235015	-0.772336														1.67008	0.89778
							1.29745	0.174241								0.291485	0.193235					-0.158077	-0.773706														1.49549	-0.499443
							0.330236	0.0731297								-0.253449	-0.0455999					-2.67082	-0.463661														0.918249	-2.07277
							0.605178	-0.157984								-0.170835	0.199514					-0.312266	0.291775														2.57624	-0.673413
							0.811476	0.0877875								0.113262	0.159908					-0.756297	-0.421755														0.244402	-1.05163
							0.146549	-0.639752								-0.13723	0.12284					-2.05231	-1.95527														2.3966	-0.30233
							0.27651	-0.837998								-0.0461614	-0.0493145					0.279389	-0.205547														2.47679	-0.874529
							0.324422	-0.566668								0.255256	0.167932					0.172057	-0.162099														1.26967	-1.3822
							0.440744	-0.492026								0.119119	0.357817					-0.153415	-0.452331														1.93996	-0.68974
							0.262064	-0.791629								-0.0162405	0.362975					-3.241	-1.32489														-1.10682	-1.56998
							1.05493	-0.350666								0.292264	0.119222					-2.00118	-1.74162														2.12542	0.366318
							0.390737	0.453454								0.0680453	0.39038					-3.85147	-1.68663														2.95465	1.21271
							1.01411	-0.671004								0.236579	0.367426					-0.600111	-1.27807														0.564968	-0.0233479
							0.612085	0.161927								0.00865663	0.388535					-0.947168	-0.139445														2.51684	-0.0221707
							0.469742	-0.0805775								0.38953	0.0996126					-0.319882	-0.306464														1.68165	-0.140311
							0.497625	0.088739								0.200069	-0.182776					0.579876	0.401295														2.08325	-0.0809677
							0.986059	0.0267188								0.31187	0.372057					-3.37042	-1.90855														3.75599	-0.796331
							0.332654	-0.359533								-0.297149	0.0374988					0.685327	-0.321214														0.485265	-1.64272
							0.569162	-0.403534								0.380584	-0.0193105					0.427456	0.164127														4.04125	-0.83328
							0.104454	-0.858139								0.0138624	-0.218367					-0.0344347	-1.14023														3.04193	-0.639063
							0.285027	0.383471								0.270902	0.158652					-0.911855	0.350056														2.18996	-0.63622
							0.863561	-0.0560019								0.245365	0.235378					-1.22877	-0.724639														2.3122	0.866843
							0.436386	0.461498								0.229862	0.273259					-0.725671	-1.26235														1.52477	-0.102968
							0.620891	-0.434639								0.232876	0.279987					-1.29586	-1.36918														0.930811	-0.882586
							0.474733	-0.437464								-0.171191	0.0689637					-0.539044	-1.0419														1.71314	-1.20044
							0.705648	-0.105518								0.320532	0.0336714					-1.47917	-1.45364														2.9583	0.236814
							0.804743	0.558155								0.0776081	0.212041					-0.571624	-1.51077														1.68266	-0.452095
							-0.0540848	0.554785								0.0661923	-0.0601144					-0.849129	-0.545033														1.43865	-0.422898
							0.91747	0.686707								0.331497	-0.120301					-1.85501	-1.60659														1.05238	0.456281
							0.62519	0.111411								0.101498	0.246983					0.374376	-0.590118														1.51417	0.642343
							-0.0354944	0.818201								0.31673	0.185423					-0.995699	0.503764														3.36145	-0.136637
							-0.284015	0.558708								-0.195488	-0.204296					-0.672937	0.881451														0.624392	-0.691589
							0.065148	0.029514								0.261001	0.30532					-0.927985	0.644755														1.82469	0.21406
																0.0944004	0.307612					-0.91188	-0.614013														2.74777	-0.670194
																-0.145269	0.366608					0.55394	0.0753007														1.32244	-1.08134
																-0.112132	0.355862					-0.420845	-0.953968														-0.874761	-0.269434
																0.235972	0.130376					-0.809281	-1.4513														1.0705	0.306813
																0.290269	-0.201649					-0.41747	-1.07553														2.53205	-0.659712
																0.344258	0.0390552					-2.25537	-1.8256														2.09449	-0.505249
																0.314209	0.286238					-2.42211	-1.11076														2.13494	-0.854664
																0.0955552	0.130993					-2.42825	-2.10275														1.64896	-0.694242
																0.105748	0.0564157					-1.45486	-1.37701														2.48973	-0.16599
																0.198387	0.37171					-1.69246	-1.15441														1.89356	-0.356301
																0.386227	-0.0489197					-0.6497	-1.0545														2.51899	-0.0260939
																-0.187988	0.00959383					-1.60099	-1.71158														0.364124	-1.35982
																0.244812	0.357768					-3.20825	-2.49056														2.90875	-1.16689
																0.302063	0.298897					-2.45277	-2.16963														0.777861	-2.59554
																0.235775	-0.0274655					0.404325	-0.613546														1.41428	-0.014904
																0.515294	0.0195509					-3.06677	-2.6474														-1.09728	-0.799251
																-0.287842	0.330608					-3.804	-2.2758														1.97774	-1.66836
																0.295384	0.175581					-1.39513	-0.8783														0.458619	0.251466
																0.295511	0.222958					-1.67491	-1.27163														0.936321	0.0833576
																-0.00578908	-0.0381338					-2.22673	-1.21658														0.435475	0.192578
																0.282897	0.328494					-2.82656	-2.31424														1.08401	-0.518322
																0.244668	0.259462					-1.26573	-1.30728														3.0709	-0.714188
																0.221455	0.0370752					-0.302951	-0.274646														1.35211	-0.567762
																0.0230158	0.319211					-1.80648	-0.2466														0.669832	-0.786111
																0.112957	-0.18642					-0.516195	-0.444551														0.45175	-1.00157
																-0.0912847	-0.171307					0.563777	-0.215477														1.15658	-0.31005
																0.00891731	0.21073					0.0351176	-0.832298														0.868967	-0.75495
																-0.215447	0.263436					-1.48244	-1.46409														0.566667	0.0457219
																-0.139392	0.312821					-2.45081	-0.419019														0.585752	-0.632942
																-0.256706	0.0414359					-3.19034	-1.26274														2.05743	-0.797632
																0.14262	0.152727					-1.44627	-1.64676														0.379071	-1.71567
																0.256719	0.373079					-2.82424	-2.13198														-0.253738	-1.59988
																0.121185	0.304786					-3.17009	-1.968														0.503411	0.847102
																0.290533	-0.0417014					-1.02742	-1.13636														0.375685	0.486403
																0.140208	0.261237					-1.60882	-0.515273														0.722953	0.240811
																0.231609	0.322417					-1.3025	-0.674381														0.998254	-0.118329
																0.245413	0.242387					-2.30812	-1.23674														0.467555	-2.56286
																-0.0798115	0.276118					0.204066	-0.313104														2.29186	-0.475699
																0.21644	0.32813					-1.49046	-0.593981														2.34601	-0.321285
																0.211109	0.362473					-1.25344	-1.32301														1.57477	0.735237
																0.111771	0.336436					-1.37507	-1.46728														0.674699	0.14991
																-0.234834	0.295376					-3.62679	-2.81828														4.37183	0.202299
																0.315601	0.335105					-1.0572	-1.34552														0.87212	0.31989
																-0.0315076	0.202176					-1.65401	-1.95632														-0.0552568	0.316418
																0.093443	0.292486					-3.09924	-0.831628														1.17186	-0.364515
																-0.139884	0.261867					-1.94438	-1.69663														2.93363	-0.330376
																0.357823	0.364661					-0.404812	-0.45628														1.35852	-1.64179
																3.72839e-05	0.382777					-1.2804	-0.662742														-0.572101	-0.51977
																0.218066	0.361322					-4.09664	-1.45547														0.563934	-1.14767
																0.000264485	0.36074					-1.86305	-1.91036														1.26764	-1.25888
																-0.228793	0.263257					-1.47537	-0.209498														1.55602	-1.47439
																0.272485	-0.0779882					-2.12953	-1.74075														0.834242	-2.1346
																0.0749582	0.192605					-0.693896	-0.656253														-0.406094	-3.34479
																-0.273021	0.263975					-1.46436	-1.43836														1.14929	-1.28703
																0.0637514	0.0875515					-2.42359	-0.704793														0.030196	0.419044
																0.209165	0.0950428					-3.48912	-0.974123														0.0532792	0.60804
																0.0525906	0.277221					-3.19123	-1.4357														0.96983	-0.147483
																-0.175152	0.365285																				2.16061	1.10603
																-0.101865	0.17633																				3.27665	-0.0211562
																-0.12134	0.354542																				3.38739	-0.949098
																0.287757	0.310758																				0.986575	-1.13648
																0.315395	-0.0242351																				0.185085	-0.276283
																-0.234404	-0.00775607																				0.0582988	0.369047
																0.0030584	0.0340206																				1.84367	-0.199465
																0.246833	0.210284																				1.79491	-0.129232
																0.215783	0.292432																				0.995304	-0.353949
																0.316215	0.29358																				2.14488	-0.360886
																-0.111244	0.100143																				2.79139	-0.174311
																0.280139	0.381862																				2.88322	-0.0750499
																-0.114388	0.303882																				1.39086	-0.122278
																-0.190644	0.0415282																				2.29766	0.141718
																0.00640377	0.154481																				4.43553	0.290827
																-0.116565	-0.0354394																				1.35033	0.0979876
																0.0666119	-0.0397685																				2.03764	-0.500474
																0.322416	0.121655																				2.27653	-1.48101
																-0.00509934	0.316453																				1.29547	-0.074846
																-0.0756904	-0.327371																				0.891989	-1.2441
																0.154575	0.184801																				0.54738	2.36612
																-0.0845094	0.324024																				2.26959	2.93307
																0.253639	0.207083																				0.550092	0.978068
																0.327868	-0.0344359																				1.71346	0.799749
																0.260853	0.188659																				0.8814	0.314518
																0.187196	0.23556																				0.573601	0.578133
																0.231795	0.356476																				-0.548718	1.1124
																0.281223	0.119235																				-1.16951	1.09639
																0.284896	0.178499																				0.0318091	1.71137
																0.166311	0.0971119																				1.59245	0.708793
																0.368732	0.285173																				1.79584	2.28416
																0.306941	0.129262																				0.916859	1.79853
																0.11457	0.222054																				2.1503	0.990628
																0.306924	0.158622																				2.3701	0.856043
																0.0941317	0.241057																				1.09513	1.69809
																0.286688	-0.0552423																				0.87773	0.561329
																0.087589	0.214011																				1.8674	0.902557
																-0.0441183	0.210659																				1.71098	0.795806
																0.192243	0.185826																				-0.456591	1.08043
																0.119533	-0.139074																				0.588432	0.915238
																0.292269	0.21616																				1.43928	0.573469
																0.301651	0.167657																				2.72759	-0.411566
																0.0630707	0.0802039																				0.945076	-0.954339
																0.000387522	-0.0149898																				1.31757	0.373389
																0.0547302	0.197007																				2.62225	0.169713
																0.270869	0.315706																				3.56356	0.314392
																0.618037	0.262318																				1.17586	1.02458
																0.185363	0.208741																				1.59786	-0.441499
																0.264434	0.178884																				1.79489	0.261991
																0.199761	-0.120084																				1.16258	0.742844
																0.402413	0.279809																				0.460673	0.610169
																0.181738	0.166716																				-0.813575	1.07006
																0.27472	0.0952946																				-0.644191	0.00681964
																0.327355	-0.238582																				1.87365	0.623432
																0.231274	0.157098																				2.77115	1.73724
																0.0374886	0.139054																				1.7608	2.29298
																0.109389	-0.0150431																				2.04455	2.01478
																0.10913	-0.0576781																				2.79248	0.973061
																0.129275	0.130852																				2.74586	-0.0815146
																0.0640079	0.157628																				3.11292	0.700903
																0.090604	0.261636																				2.98933	0.497764
																0.241149	0.239551																				1.73433	1.02227
																0.243681	0.270497																				-0.0704627	-0.276395
																0.099847	0.207094																				1.83775	2.24217
																0.206714	0.123834																				0.499632	0.504642
																0.187351	0.287149																				3.28567	-1.01927
																0.412166	0.250857																				4.35749	-0.388123
																0.307505	0.133939																				4.17596	0.836881
																0.0526463	0.089839																				1.99611	0.692874
																0.301939	0.23061																				2.64708	1.92792
																0.180618	-0.177918																				4.41134	1.31272
																0.280157	0.0529151																				1.47971	1.02133
																0.20612	0.0838374																				3.27744	0.640708
																0.198861	0.134561																				-0.905708	-0.540372
																-0.234817	0.140939																				-0.525769	0.465889
																-0.0420349	0.0492847																				1.6055	0.585826
																-0.139885	0.186651																				2.30994	-0.00310503
																0.109738	0.291572																				1.83299	1.5772
																0.150319	0.352356																				3.95593	0.475569
																-0.00761742	0.019897																				0.0302742	-0.0525114
																0.217461	0.0653343																				3.74122	1.2553
																0.253953	0.281879																				3.47054	2.15483
																0.0891903	0.228752																				1.84662	0.477557
																0.256537	0.240776																				0.766713	0.468786
																0.187131	0.381818																				1.33668	0.51581
																0.25749	0.272658																				-1.30122	1.38519
																-0.0928709	0.374793																				1.14882	2.74457
																-0.034468	0.261368																				2.06331	0.601881
																-0.0716987	0.00869781																				0.957648	0.389405
																-0.00628059	-0.18781																				2.14896	0.176762
																-0.104507	-0.00350608																				4.98765	2.40948
																0.237621	-0.272973																				1.68794	0.272901
																-0.0344083	0.16524																				4.18681	0.968803
																0.247714	-0.2974																				0.79523	-0.0981436
																0.0439674	-0.0580847																				1.15857	0.0425174
																0.13914	0.307111																				1.76265	0.357066
																-0.0500526	0.0718241																				0.59803	0.310204
																0.0257313	0.076799																				2.38761	1.78797
																0.187473	0.0622873																				3.32104	1.86132
																-0.109458	-0.18286																				1.80719	0.934511
																0.206684	-0.151036																				2.49342	1.82985
																0.206018	0.152598																				1.20117	1.73282
																0.133452	-0.07183																				3.51332	1.58675
																-0.00718946	0.0457897																				0.955051	0.778601
																0.0426668	-0.113146																				1.07454	1.8646
																0.249494	0.171247																				2.8575	1.73591
																0.0630965	0.181217																				2.86274	1.82691
																-0.0323526	0.0324065																				2.5761	2.94536
																0.046463	0.268418																				2.50209	0.827901
																-0.0736678	0.163131																				-0.844934	-0.265493
																0.0925876	0.170313																				0.422289	1.10235
																0.162926	0.237146																				1.83641	0.805257
																-0.297965	0.264878																				3.28741	1.82539
																0.0241257	0.133676																				2.53846	0.575169
																0.102914	0.227313																				2.40539	2.30026
																0.15217	0.127978																				1.17865	0.50386
																0.078344	0.15198																				3.12431	2.0244
																0.0303845	0.281349																				2.73184	1.00787
																0.370525	0.254134																				2.21171	0.610391
																0.0850996	0.180292																				1.25508	1.3316
																-0.0603794	0.0136652																				-0.388371	-0.105158
																0.31043	-0.0581956																				2.60977	1.42563
																-0.315377	0.319066																				1.93947	0.632625
																0.25885	0.306882																				3.06722	1.16782
																-0.0804587	0.121366																				1.9643	0.583192
																0.122474	0.00961336																				3.27894	1.29339
																0.130864	0.271772																				2.54438	0.322233
																-0.0140767	-0.0541508																				2.79169	1.47791
																0.200878	0.32901																				2.98005	0.540691
																-0.0447045	-0.0208167																				3.65009	0.629523
																0.196123	0.145929																				5.72965	1.99451
																0.0830262	0.1454																				3.27259	0.0811624
																-0.0527551	0.305281																				2.37506	1.14731
																-0.101269	-0.27214																				3.46919	1.8642
																0.234954	-0.0356951																				1.37477	2.42923
																0.255575	0.100298																				2.04429	2.15098
																-0.194226	-0.055316																				2.22325	0.740899
																0.12453	-0.079693																				1.81846	1.51203
																0.290528	-0.0108719																				4.34569	1.29288
																0.204215	0.0537737																				3.14857	1.53437
																0.200393	0.259413																				2.72587	1.05148
																0.18014	0.214636																				0.720604	0.864905
																0.329046	0.215741																				1.89212	0.606891
																0.20409	0.221598																				2.04871	0.985378
																-0.0866056	0.230443																				3.0246	0.650348
																0.0518434	0.244589																				5.87459	2.06946
																-0.0894118	0.25337																				4.51079	-0.213619
																0.159868	-0.0370537																				2.29272	0.831254
																0.165088	0.170268																				6.8832	1.5364
																0.169344	0.245962																				3.22989	1.60041
																-0.247438	0.254652																				1.94573	1.00628
																0.278919	0.214996																				3.11356	1.65605
																0.192625	0.0166783																				0.384343	1.39324
																0.261062	0.179302																				0.334172	0.274244
																0.202158	0.252385																				4.14127	1.73267
																0.248491	0.0972142																				2.69699	1.88148
																0.0698021	0.116042																				1.13078	0.174757
																0.370433	-0.172339																				2.94501	1.23978
																0.226595	0.0986031																				0.575862	0.716908
																0.0651783	0.251488																				5.3268	1.88872
																0.321908	0.0958344																				4.50063	1.76317
																0.31275	0.0247709																				4.16419	1.74299
																0.202272	0.284395																				3.73794	0.54859
																0.340778	0.057921																				5.3787	0.572931
																0.135082	-0.0713499																				4.43882	1.46968
																-0.129806	0.378907																				3.614	1.43437
																0.340267	0.21872																				3.32094	2.21148
																0.161405	0.0205423																				2.84359	0.176222
																-0.0248478	-0.0520157																				1.56352	0.644583
																0.167631	0.171981																				3.18862	1.90649
																0.384326	0.0746928																				1.05205	-0.464169
																0.310254	0.290189																				2.3382	1.42984
																0.226008	0.0229892																				2.38181	1.1337
																0.165114	0.179333																				3.27118	0.0835226
																0.316391	0.161613																				6.30598	0.922381
																0.282618	0.244609																				3.23415	1.16637
																0.308465	0.170813																				2.8707	1.76928
																0.0955013	0.239556																				2.77571	-0.6083
																0.0443471	0.248898																				4.10451	0.17194
																0.339306	0.150591																				4.47717	-0.0102835
																0.280446	0.0767286																				3.18511	-0.631266
																0.272017	0.351037																				2.50667	1.00558
																-0.231166	0.324324																				2.19509	1.97645
																0.327087	0.0227416																				1.11966	1.68474
																0.130797	0.316143																				3.36803	2.1678
																-0.199536	0.241852																				2.62992	2.13652
																0.233239	0.0817734																				1.99154	1.69616
																-0.0944165	0.121022																				4.05199	2.44759
																-0.295158	0.322832																				4.3805	1.06997
																0.368302	0.111689																				2.55106	1.32973
																0.235266	0.111707																				2.99711	0.417701
																0.315102	0.154298																				4.04817	1.56839
																0.316147	0.0533555																				0.269812	1.49326
																0.070042	0.122255																				2.52774	-0.117323
																-0.101054	0.166931																				3.62626	0.600797
																-0.0893535	0.248645																				2.98162	1.34663
																0.165293	0.130869																				3.62789	0.338315
																0.240937	0.337174																				3.11754	1.1855
																-0.0501593	0.235067																				1.49513	-0.0274147
																0.36653	0.212864																				2.43915	0.452384
																-0.0658594	0.0497364																				4.31535	0.389585
																0.132938	0.337067																				2.5606	1.25872
																-0.0970149	0.388738																				2.65865	-1.20558
																-0.126278	0.241174																				3.76155	0.764936
																-0.183682	-0.0122222																				3.16167	-0.611258
																0.312638	0.0963737																				2.38077	1.18519
																0.154512	0.331664																				1.30919	0.585902
																0.282234	0.187466																				4.09684	1.01937
																0.220195	0.206678																				2.06895	0.0359738
																0.136433	-0.227201																				4.13108	0.422494
																0.386199	0.165934																				3.2326	1.31034
																0.297746	0.059498																				4.35331	0.0119532
																0.311972	0.265691																				5.12797	0.187798
																0.21377	0.213329																				3.90423	1.28033
																0.152752	0.4433																				1.51649	1.56739
																0.376801	0.247811																				2.79185	1.2299
																0.0933066	0.149099																				3.00633	1.60279
																0.131186	0.146172																				3.44182	1.19151
																0.371198	0.301508																				3.52255	0.716852
																-0.295605	0.13972																				3.05823	0.674093
																0.389133	-0.0151833																				3.04326	1.10232
																0.212256	-0.319938																				2.31962	1.63975
																0.0629953	0.310701																				3.44417	2.12818
																0.349305	0.0696459																				4.39656	1.35174
																0.309885	-0.0464451																				3.39595	1.71609
																0.315082	0.210893																				3.83611	1.85092
																0.312376	0.32418																				3.49758	0.937609
																0.294411	0.202214																				3.42255	1.31808
																-0.0472014	0.350958																				3.58409	1.61089
																-0.106841	-0.186762																				0.770744	-3.1634
																0.235318	0.0952003																				1.07775	-3.8788
																-0.0713136	0.296716																				-0.929894	-2.89848
																0.0531879	-0.226022																				1.153	-1.84463
																0.237646	0.077999																				1.30806	-2.53684
																-0.0422467	0.158148																				1.44222	-2.25832
																0.408703	0.393836																				-1.83631	-4.77336
																0.193772	0.33407																				0.09663	-2.04333
																0.0969444	0.242427																				1.83484	-2.91319
																0.14185	0.105329																				1.40827	-2.28055
																0.040322	0.337542																				-0.448216	-2.79567
																0.223972	0.304718																				1.07843	-2.50748
																-0.202086	0.328649																				-0.563274	-2.54433
																0.345626	0.000328745																				0.137157	-3.79422
																0.349604	0.0382754																				0.146188	-3.81237
																0.346393	0.0736015																				1.21999	-2.54141
																0.346297	0.214439																				3.28332	-1.73873
																0.369467	0.363313																				1.64588	-0.621844
																0.0696844	0.346968																				2.37503	-1.30905
																0.295653	0.382157																				2.63071	-2.29336
																-0.228267	0.331471																				1.76846	-2.82244
																-0.199007	0.370485																				1.49314	-2.21338
																0.312515	0.222247																				1.06396	-1.59107
																0.275697	0.176337																				2.35946	-1.75492
																0.121729	0.385492																				1.41497	-1.95886
																0.194528	0.352911																				1.94503	-2.58318
																0.245764	0.207772																				2.02215	-1.63994
																0.341107	0.303522																				-0.0234006	-1.76322
																0.216092	0.359291																				2.01289	-1.55118
																0.206712	0.370831																				1.61299	-2.77609
																0.138811	0.371519																				2.51776	-2.29009
																0.127333	0.301931																				2.25176	-2.87703
																0.146283	0.311081																				1.74644	-2.05972
																0.265992	0.291336																				0.918028	-2.35014
																0.0277546	0.363476																				1.38777	-2.40526
																0.228768	0.349881																				2.3452	-1.72851
																0.147305	0.373968																				0.951986	-2.57401
																-0.0562219	0.340291																				2.56497	-1.4064
																0.315524	-0.0336584																				2.65164	-1.82482
																-0.00304658	0.096914																				1.28357	-1.46553
																0.225362	0.0882317																				-0.445551	-2.08929
																0.238094	0.242481																				1.80141	-1.5533
																0.0783843	0.242167																				1.86421	-1.72552
																0.203334	0.0356315																				2.60197	-1.571
																6.46995e-05	0.0546407																				0.563888	-1.70688
																-0.146113	0.102021																				1.77786	-2.01491
																0.197005	0.0213561																				1.23306	-2.61069
																0.172006	0.112338																				2.79921	-1.64319
																0.154173	0.116543																				1.05385	-1.43951
																-0.0581598	0.0324086																				1.70262	-1.9854
																0.400271	0.244392																				2.07407	-1.8502
																0.147718	0.0485841																				1.07499	-1.9198
																0.160266	0.103206																				0.804015	-1.42562
																0.197113	0.236007																				1.83311	-2.09099
																0.359176	0.279813																				0.720874	-0.897562
																0.154288	0.307209																				1.88997	-0.920053
																0.153806	0.0615565																				0.295527	-1.34231
																0.241438	0.371695																				1.05745	-1.49673
																0.288834	0.223058																				2.20788	-2.05107
																0.343379	0.339519																				1.94206	-1.60401
																0.336366	0.036496																				2.84381	-2.36191
																0.149391	-0.00704954																				2.35421	-1.05096
																0.154578	0.115561																				2.11676	-1.13184
																0.239352	-0.239945																				0.645884	-1.5306
																0.223857	0.195187																				0.569038	-2.81325
																0.402879	0.248794																				1.32054	-2.23682
																0.0447255	0.115287																				1.96786	-2.56532
																0.170555	0.227507																				3.36782	-0.750538
																0.244085	0.213723																				2.76971	-0.931008
																0.161251	-0.281114																				1.6865	-1.12033
																0.354149	0.153929																				3.01685	-2.17075
																0.251733	-0.143612																				-0.459812	-1.75484
																0.0776235	0.272893																				0.447978	-1.53938
																-0.119396	0.109785																				0.750051	-1.5286
																0.134187	-0.0154215																				0.16375	-1.38585
																0.0289544	0.116477																				1.38541	-2.44356
																-0.117632	0.279857																				3.31928	-1.62417
																-0.047199	0.320242																				0.869471	-3.5893
																0.0626982	0.0682814																				1.65366	-1.75508
																0.374715	0.15751																				1.35726	-2.15773
																0.334926	0.234836																				2.42182	-1.74677
																0.163051	-0.0474808																				3.53597	-3.07758
																0.298599	0.136314																				0.805474	-2.46733
																0.124779	0.161937																				0.372948	-2.71372
																0.305204	0.30801																				2.50864	-1.69059
																0.260757	0.0510312																				3.59644	-1.53172
																0.168836	0.219397																				-0.381485	-2.35755
																0.158675	0.171182																				2.85613	-2.98617
																-0.112351	-0.230726																				1.27621	-1.84718
																0.434375	0.0309596																				1.76103	-2.36865
																0.0956965	0.21739																				3.11515	-3.37472
																-0.21889	0.10234																				1.6438	-1.82514
																-0.011313	0.260112																				-0.0378459	-3.80737
																0.135041	0.0893731																				1.51206	-3.10516
																0.374049	0.166491																				1.99152	-3.85488
																-0.166714	-0.0410093																				2.22909	-2.15573
																-0.0457901	0.0173166																				-0.859557	-2.27077
																-0.178962	0.208256																				0.412371	-3.0105
																0.315336	-0.037493																				1.67947	-2.40244
																0.383246	-0.0632619																				2.78103	-2.65559
																0.220233	0.000147489																				4.74446	-0.919382
																0.234228	0.209579																				2.05004	-0.992642
																-0.233927	0.106204																				1.04624	-2.00399
																0.444971	0.138149																				-0.702582	-3.49535
																0.337208	0.153474																				1.96876	-2.29937
																0.279789	0.0980826																				0.226563	-2.40289
																0.289445	0.146276																				-0.65801	-1.63792
																0.378565	0.345492																				1.24732	-1.10349
																0.302648	0.191026																				1.7633	-1.4385
																-0.15326	0.210718																				0.377278	-2.05285
																0.23003	0.331384																				0.168073	-2.19329
																0.249787	-0.00479244																				0.0062203	-1.74581
																0.26099	0.0961269																				1.53046	-1.79398
																0.27776	0.211165																				-0.00625062	-2.23656
																-0.0182826	0.0964408																				2.29839	-0.967812
																0.254159	0.0243478																				4.73777	-0.936011
																0.394357	0.122632																				1.96667	-1.66265
																-0.0946211	0.299301																				0.435654	-2.95122
																-0.261979	0.0114228																				1.17703	-2.70878
																-0.0749011	-0.0807907																				1.27417	-2.73586
																0.282496	0.231599																				2.02155	-2.7872
																-0.0609063	0.139515																				1.96617	-1.25123
																0.00498541	0.133103																				1.47547	-2.28321
																0.0654684	-0.201133																				2.57862	-1.79343
																-0.199779	0.16231																				0.663503	-1.45773
																-0.163782	0.121904																				2.16098	-1.2567
																0.272786	0.204737																				0.668114	-1.22727
																0.212159	0.311968																				1.15476	-0.931764
																-0.0367309	0.247806																				2.93841	-1.01451
																-0.251021	-0.139121																				0.494233	-2.09965
																0.153021	0.0629769																				4.43301	-1.96255
																-0.185079	0.183581																				0.83737	-0.840473
																0.241947	0.18988																				1.96219	-2.41868
																-0.19255	-0.150622																				2.07299	-2.98795
																-0.129026	0.165246																				-0.0481531	-2.00628
																0.155074	0.100057																				1.29582	-2.0322
																-0.138017	0.0911863																				2.77984	-1.63962
																0.19454	-0.0637522																				2.7497	-2.55031
																-0.0376293	0.233235																				1.75022	-2.15465
																-0.00532495	0.260444																				-1.16677	-0.687883
																0.210784	0.0619542																				2.21806	-0.732829
																-0.127487	-0.305898																				2.56149	-1.96692
																0.219361	0.316968																				2.86456	-0.840063
																-0.0964056	0.149326																				2.36358	-1.18116
																0.0412122	0.167906																				2.02828	-2.13042
																0.23005	0.0199459																				2.4159	-2.95242
																0.0766483	0.0611461																				2.79961	-1.52087
																-0.186854	0.178504																				1.63399	-0.782925
																0.068746	0.282793																				1.03754	-2.35081
																0.44957	0.304381																				1.22414	-2.32884
																0.336735	0.148521																				1.55008	-2.45581
																0.0820349	0.28131																				3.11609	-2.17452
																-0.0399126	0.229564																				3.32574	-2.03528
																0.250343	0.201372																				0.271266	-2.09268
																0.374077	0.196187																				0.700978	-1.78332
																0.230915	-0.0034928																				1.92786	-2.40277
																0.432435	0.19153																				2.27597	-1.01896
																0.394594	0.0637563																				2.64065	-2.01304
																0.250343	0.250304																				2.0312	-1.27428
																0.15544	0.270341																				1.62842	-3.23303
																0.0964976	0.306725																				1.10325	-3.18799
																0.16589	-0.056796																				0.136693	-2.3941
																0.0757301	0.309014																				2.05333	-1.60869
																0.155423	0.181009																				2.42737	-3.05024
																-0.157377	0.116483																				2.01801	-2.81143
																0.0714362	0.327386																				3.62253	-1.49175
																0.231792	0.0535661																				2.73692	-1.70698
																0.226676	-0.105822																				1.86355	-3.04242
																-0.199329	0.248256																				0.710019	-1.86636
																-0.113501	0.0954967																				2.70862	-2.49532
																0.318896	0.315422																				0.929897	-2.44921
																0.348025	0.312214																				3.62805	-1.75163
																0.12733	0.106604																				2.87993	-2.70581
																0.354584	0.0989719																				1.79095	-2.26605
																0.104391	-0.243643																				2.89984	-1.63022
																0.231753	0.143738																				3.61068	-2.95896
																-0.103838	0.313253																				2.02148	-2.01475
																0.14399	0.229778																				3.5998	-2.1492
																0.171552	0.242604																				2.19562	-2.92251
																-0.209383	0.0123344																				3.0307	-2.07482
																0.292069	0.194271																				1.99112	-2.04008
																0.0659212	0.130399																				1.12734	-2.23476
																0.127969	0.239241																				2.63232	-1.94251
																0.202713	0.0115422																				2.93109	-1.5869
																0.186769	0.137674																				2.47316	-2.11411
																0.18233	0.183462																				3.51392	-2.54044
																0.238436	0.18055																				2.40023	-1.2333
																0.103103	0.241286																				2.86759	-3.05762
																0.262495	0.255028																				2.61232	-2.24067
																-0.264376	0.200739																				2.43203	-2.45732
																0.168399	-0.0721568																				2.96998	-2.45992
																-0.0313369	0.253764																				2.83206	-2.52232
																0.239363	0.120962																				2.56388	-2.6424
																0.385719	0.170635																				2.47936	-2.44321
																0.0549195	0.216103																				1.93143	-2.28928
																0.31039	0.103837																				1.2661	-1.61685
																0.0147335	0.153183																				2.02943	-2.67242
																-0.0829641	0.283718																				0.527105	-2.24627
																-0.0888019	0.251163																				2.5458	-2.00192
																0.0425502	0.134967																				1.67709	-1.9135
																0.342657	-0.0644374																				2.59658	-0.972141
																-0.181514	0.31035																				1.47571	-0.830301
																0.337865	0.101822																				0.540615	-2.50952
																-0.0163275	0.261983																				0.99386	-1.71891
																-0.185829	0.288898																				2.04855	-1.74986
																-0.118932	0.0803009																				2.56063	-1.75148
																0.0924809	-0.208658																				1.80537	-1.93569
																0.0841357	0.198656																				2.40189	-1.79279
																0.197701	0.181716																				2.10874	-2.24986
																0.0498119	0.0890814																				1.91589	-2.27828
																0.039855	0.303013																				2.49878	-2.30482
																-0.0598758	0.218672																				1.98205	-2.82825
																-0.0242506	0.0280782																				2.39562	-2.27893
																-0.233006	0.315337																				2.41543	-2.36817
																0.201784	0.0568495																				2.09203	-1.69568
																0.182398	0.190132																				2.57883	-1.89015
																-0.0103914	0.223023																				3.03861	-3.11364
																-0.141608	0.134083																				3.00768	-1.90996
																0.439547	0.25731																				1.79208	-2.90309
																-0.083033	0.303336																				1.37795	-2.40936
																-0.0767065	-0.0530194																				2.41013	-2.32787
																0.0789836	0.170392																				2.1869	-2.79822
																-0.0499436	0.287969																				3.11042	-1.7728
																0.168658	0.249548																				1.95171	-2.66355
																-0.200506	0.00694726																				2.19109	-2.96082
																0.0560431	0.323927
																-0.0960434	0.235992
																-0.287908	0.266816
																-0.153226	-0.006555
																-0.044546	0.136076
																0.230852	0.24159
																0.398185	0.229425
																-0.259372	0.223157
																0.355074	0.284759
																0.239695	0.140199
																0.0957138	0.197789
																-0.205137	0.234891
																0.0609189	0.170121
																0.202613	-0.199037
																0.247379	0.151189
																0.219627	0.151484
																0.0873158	-0.192871
																-0.201465	0.181533
																0.421241	0.213276
																-0.10377	0.259653
																-0.138725	0.310656
																0.0873072	-0.0136647
																0.350294	-0.0699511
																0.385495	-0.209313
																0.312164	-0.175742
																0.151064	-0.00231532
																0.0480756	0.24644
																-0.0503183	-0.129022
																0.0104994	0.31138
																0.248568	0.00331983
																-0.140569	0.249501
																-0.157935	0.211512
																-0.154416	0.253366
																-0.0748199	0.392509
																0.344691	-0.31057
																0.240008	-0.143072
																-0.023354	0.224459
																-0.0556981	-0.130935
																0.334765	0.186743
																0.352072	0.21848
[truncated: 478 more rows]

## Sheet: Suppl fig. 5
		Mice behavioral performance during reversal learning
	Suppl fig. 5a
	Mouse	% Perseverative errors
	1	17.9487			mouse 1	male
	2	15			mouse 2	male
	3	14.7059			mouse 3	female
	4	12.1212			mouse 4	male
	5	10			mouse 5	female
	6	23.3333			mouse 6	male
	7	10			mouse 7	male
	8	10			mouse 8	male
	9	39.3939			mouse 9	female
	10	22.5			mouse 10	male
	11	12.5			mouse 11	female
	Suppl fig. 5b
		Latency: Early											Latency: Late
	Block	Mouse											Mouse
		1	2	3	4	5	6	7	8	9	10	11	1	2	3	4	5	6	7	8	9	10	11
	1	29.771	45.6977	22.869	35.9778	148.698	115.817	323.739	31.7718	46.001	17.799	33.579	27.752	69.7563	13.0745	21.477	34.746	42.94	22.645	26.4825	17.072	19.3603	23.9133
	2	27.3443	57.1433	26.3007	34.5825	47.9443	87.658	60.4687	182.644	47.8337	11.4427	27.5838	29.263	33.9047	13.7325	15.0772	37.5828	21.1977	54.7207	25.0675	34.4867	12.1837	27.3163
	3	25.4442	37.6103	26.845	39.2662	31.6233	41.9915	36.0997	49.3088	73.363	16.909	22.6177	30.0407	32.7383	15.726	27.3188	20.7738	15.8213	21.4587	32.8538	23.208	11.7363	40.756
	4	28.5625	18.1443	24.9653	34.2158	27.8552	155.553	24.1423	23.6883	251.922	17.578	25.083	31.733	18.1503	13.0158	35.1768	16.2822	23.3707	15.3497	26.2613	24.251	9.96434	31.5413
	5	25.5338	18.037	33.8323	24.7955	18.9952	70.2957	16.422	33.1425	88.7967	16.0093	42.9553	23.3933	16.308	13.4613	25.4937	19.605	26.5903	19.6333	24.8533	17.2637	10.1063	11.681
	6	26.18	33.048	35.627	32.5508	36.8555	51.025	24.6047	41.4888	12.331	15.8377	53.9597	24.6393	17.994	12.8048	16.6547	27.5103	24.702	14.97	14.5773	14.526	19.4337	32.1643
	Mouse	Early	Late
	1	27.1393	27.8036
	2	34.9468	31.4753
	3	28.4066	13.6358
	4	33.5648	23.533
	5	51.9952	26.0834
	6	87.0568	25.7703
	7	80.9127	24.7962
	8	60.3408	25.016
	9	86.7079	21.8012
	10	15.9293	13.7974
	11	34.2964	27.8954
	Suppl fig. 5c
		Reward rate: Early											Reward rate: Late
	Block	Mouse											Mouse
		1	2	3	4	5	6	7	8	9	10	11	1	2	3	4	5	6	7	8	9	10	11
	1	2.01654	1.31298	2.62364	1.66805	1.25417	0.485941	0.185335	1.89766	1.30432	3.37098	1.78833	2.16201	0.860137	4.7372	3.1956	2.32367	1.3973	2.64959	2.43691	3.51453	3.09912	2.53611
	2	2.19595	1.04999	2.28131	1.93335	1.77449	1.31791	0.992249	1.32771	1.25435	5.24353	2.27051	2.05037	1.76967	4.53119	3.98733	2.00506	2.8305	1.09648	2.49514	1.7398	4.92463	2.28884
	3	2.36425	1.59531	2.23505	1.53268	2.21215	1.54094	1.66207	1.4104	0.817851	3.54841	2.81349	1.99729	1.83271	4.02114	2.30622	2.90949	3.79235	2.79607	1.88458	2.58532	5.11233	1.49206
	4	2.10272	3.30682	2.40333	1.75641	2.41899	0.537145	2.48526	2.65678	0.238169	3.41336	2.43061	1.89078	3.30572	4.64686	2.8028	3.98604	2.56732	3.90888	2.28753	2.47412	6.02147	1.90545
	5	2.36653	3.32649	1.77345	2.42845	3.18924	0.599797	3.65363	1.87261	0.675701	3.74781	1.3968	2.56483	3.67918	4.56616	2.35566	3.09011	2.25646	3.05603	2.45132	3.47551	5.93687	5.16387
	6	2.30116	1.81554	1.68412	1.91404	2.11551	1.17589	2.43856	1.44895	4.86579	3.78844	1.11194	2.43513	3.33444	4.69133	3.60471	2.34291	2.42895	4.00802	4.26848	4.13053	3.08743	1.89252
	Mouse	Early	Late
	1	2.22452	2.1834
	2	2.06785	2.46364
	3	2.16682	4.53231
	4	1.87216	3.04205
	5	2.16076	2.77621
	6	0.942938	2.54548
	7	1.90285	2.91918
	8	1.76902	2.63733
	9	1.52603	2.98663
	10	3.85209	4.69697
	11	1.96861	2.54647
	Suppl fig. 5d
	Before			After
	Latency	Reward rate		Latency	Reward rate
	28.202	2.15046		27.3312	2.2092
	17.1643	3.69165		35.3265	2.11832
	24.5484	2.38569		26.9625	2.26336
	23.8102	2.58754		33.7676	1.86379
	24.7655	2.27648		55.0232	2.16981
	39.8719	1.57058		94.2632	0.896347
	16.4515	3.92486		92.1743	1.79571
	33.5639	1.79855		64.1112	1.83303
	36.0462	1.89135		101.583	0.858077
	31.9597	2.50071		15.9476	3.86482
	14.2447	5.47841		30.3638	2.13995
	Suppl fig. 5e
	Early
		Reward											No reward
	Position	Mouse											Mouse
		1	2	3	4	5	6	7	8	9	10	11	1	2	3	4	5	6	7	8	9	10	11
	40	21.3426	17.6749	7.40692	5.37456	1.02613	6.07444	13.8794	7.19	13.5611	14.2213	26.7584	19.4373	17.9063	6.26753	5.54789	2.21909	10.5676	15.0663	7.88156	6.63003	13.2013	24.512
	80	29.598	52.4241	23.1438	14.7046	2.07523	25.5835	35.8905	22.4359	50.6005	38.5082	37.8083	33.1362	49.8513	22.7777	12.73	3.17812	25.8644	46.8793	22.1075	31.196	39.7219	31.1921
	120	30.6049	51.8887	21.7717	16.576	7.07176	33.0916	47.5751	11.523	51.3677	37.9651	36.8982	35.0142	53.0485	20.9822	20.4482	5.75601	29.7831	52.2223	18.8427	30.3094	25.8733	31.2815
	160	34.2896	41.5176	19.38	16.5803	9.32388	28.538	51.1982	16.5528	42.2401	40.8499	36.1806	35.7136	39.135	22.5476	16.2175	8.92467	36.745	66.9128	20.6486	29.8198	58.5651	31.0355
	200	31.553	36.8864	21.1644	17.6712	5.80021	27.9587	62.39	24.6988	41.432	42.0712	32.4373	36.6359	50.7438	19.5178	16.8367	7.71632	46.3273	63.7812	15.0211	31.0254	60.0596	27.7095
	240	31.5521	39.776	22.75	16.1001	6.93917	36.569	65.3194	17.9716	37.9371	42.8859	35.0952	35.5769	35.0337	19.8228	16.4456	8.21999	49.4745	70.2573	18.058	27.5802	49.9377	26.0677
	280	30.1421	34.6515	21.5212	17.2746	5.80463	32.0663	36.8024	15.223	31.6511	44.2947	31.4205	35.2088	29.1348	18.7909	17.2735	10.4736	52.3059	36.5751	11.0681	23.2164	60.6982	23.4403
	320	15.6881	10.087	6.94508	7.12243	5.54179	5.68334	8.42445	9.87381	10.317	15.5357	10.0416	19.2013	15.1913	5.49217	6.40093	7.03813	14.0823	9.17694	4.02838	9.23304	17.6056	12.2182
	Late
		Reward											No reward
	Position	Mouse											Mouse
		1	2	3	4	5	6	7	8	9	10	11	1	2	3	4	5	6	7	8	9	10	11
	40	14.522	24.1809	16.7005	17.7893	17.5434	14.8193	15.1519	15.0439	10.1114	15.2666	15.3239	18.4834	14.0402	7.72252	3.06234	21.5642	17.4247	13.4618	7.59726	5.95512	15.5183	11.3987
	80	33.2998	45.2954	40.5965	32.531	49.5463	47.2494	37.9624	44.7637	54.7857	40.1238	50.6196	36.2927	32.4478	28.3335	11.0784	53.5555	48.6542	33.9653	32.2069	23.6405	37.7167	38.0308
	120	59.2673	35.0422	57.5951	46.2529	61.1045	69.9086	50.4635	67.6234	32.5609	39.016	71.4831	33.0565	31.5669	44.9175	65.871	59.9915	55.0679	51.4226	38.7564	16.3594	40.1775	66.2882
	160	59.4536	27.3947	59.3789	44.9007	60.4979	76.7539	46.9408	62.3646	30.7543	43.2058	64.4389	37.6199	26.9307	44.9066	54.7306	61.3796	76.3047	51.3076	38.9707	17.398	34.0029	65.3095
	200	61.4056	28.5249	53.2257	42.051	57.1865	71.0234	46.7175	57.3728	28.0879	44.9431	61.6513	35.0631	22.9935	38.9735	48.8205	57.4232	75.4396	54.5097	41.4375	8.51278	40.7475	56.5458
	240	60.3413	27.4282	52.0092	39.3246	56.2917	63.1123	42.406	54.0636	28.1151	44.4646	57.5024	40.2687	26.2283	46.285	52.0327	43.511	71.8385	51.6608	40.9498	5.00314	34.9773	58.2304
	280	48.4692	15.9058	43.2968	30.5067	49.0913	56.5475	31.29	34.1622	22.9747	43.8579	49.9321	29.7338	12.1798	38.727	43.4879	64.2922	61.5219	35.128	35.7116	13.909	39.8898	58.483
	320	18.9713	13.5885	18.6162	22.7911	23.6419	14.1057	18.1447	24.6362	7.18512	16.5875	8.69274	11.3681	13.2459	17.4921	16.9876	21.1337	9.6353	24.9296	12.1269	4.89255	13.1297	16.1165
	Suppl fig. 5f
		Mouse	Early	Late
		1	1.5458	0.158
		2	1.3691	0.1107
		3	4.0304	0.1679
		4	3.2132	1.1386
		5	0.8431	2.0197
		6	0.8666	1.9617
		7	0.8612	0.9211
		8	0.3686	0.158
		9	1.5249	2.7905
		10	1.8591	0.566
		11	2.409	0.4851
	Suppl fig. 5g
			Pre-reversal		Reversal
		Mouse	Reward	No reward	Reward	No reward
		1	19.0793	14.1213	28.0963	31.2405
		2	26.9755	28.143	35.6133	36.2556
		3	19.2419	17.7781	18.0104	17.0248
		4	15.9454	17.7385	13.9255	13.9875
		5	20.0859	18.3587	5.44785	6.69074
		6	19.6784	13.3744	24.4456	33.1437
		7	45.7021	39.7613	40.1849	45.1089
		8	16.2611	13.5007	15.6836	14.707
		9	27.2793	27.2845	34.8883	23.6263
		10	37.271	36.5889	34.5415	40.7078
		11	11.7065	6.53341	30.83	25.9321
	Suppl fig. 5h
		Mouse	Pre-reversal	Reversal
		1	27.1393	30.8774
		2	34.9468	27.4184
		3	28.4066	29.0245
		4	33.5648	23.6417
		5	51.9952	26.4651
		6	87.0568	31.1248
		7	80.9127	17.6326
		8	60.3408	48.9281
		9	86.7079	31.5672
		10	15.9293	23.9539
		11	34.2964	18.0154

[truncated: 4 more sheets: Suppl fig. 6, Suppl fig. 7, Suppl fig. 8, Suppl fig. 9]
